# Supplementary material for: Transcriptome Analysis of miRNAs Involved in the Myogenic Differentiation of Goat Skeletal Muscle Satellite Cells
Source: Cells. 2026 Mar 13;15(6):519. doi: 10.3390/cells15060519 (PMC13025608; doi:10.3390/cells15060519)
Supplement: Supplementary file 1 [file cells-15-00519-s001.zip]

Archive with 9 entries (9 files):
- Supplement S9. DEmiRNAs-DEmRNAs correlation analysis.xlsx
- Supplement S1. Distribution of high quality reads lengths.xlsx
- Supplement S2. Count of DemiRNAs in GM vs DM1, GM vs DM5, and DM1 vs DM5.xlsx
- Supplement S3. Table of DEmiRNAs and target genes in the GM vs DM1, GM vs DM5, and DM1 vs DM5 group results.xlsx
- Supplement S4. Significantly enriched GO terms for GM vs DM1.xlsx
- Supplement S5. Significantly enriched GO terms for GM vs DM5.xlsx
- Supplement S6. Significantly enriched GO terms for DM1 vs DM5.xlsx
- Supplement S7. Significantly enriched KEGG pathways of DEmiRNAs in the GM vs DM1, GM vs DM5, and DM1 vs DM5 groups..xlsx
- Supplement S8. DEmiRNAs-DEmRNAs co-expression network.xlsx
