# Supplementary material for: Transcriptome Analysis of miRNAs Involved in the Myogenic Differentiation of Goat Skeletal Muscle Satellite Cells
Source: Cells. 2026 Mar 13;15(6):519. doi: 10.3390/cells15060519 (PMC13025608; doi:10.3390/cells15060519)
Supplement: Supplementary file 1 [file cells-15-00519-s001.zip › Supplement S9. DEmiRNAs-DEmRNAs correlation analysis.xlsx]

## Sheet: Sheet1
Supplement 9. DEmiRNAs-DEmRNAs correlation analysis
miRNA	mRNA	相关性r	P值	q值	是否显著
chi-miR-665	GAB2	-0.982898	2.11796e-06	0.000105192	是
miR-543-y	PTPRD	-0.979699	3.84794e-06	0.000143336	是
novel-m0169-5p	FAM78A	-0.979493	3.98541e-06	0.000118765	是
chi-miR-665	ASB5	-0.967689	1.93448e-05	0.000480395	是
novel-m0010-5p	FOSB	-0.967364	2.00274e-05	0.000426297	是
novel-m0011-3p	FOSB	-0.967364	2.00274e-05	0.00037301	是
chi-miR-487a-3p	ASB5	-0.964498	2.68114e-05	0.000443878	是
chi-miR-487a-3p	NCKAP5	-0.9629	3.12317e-05	0.000465352	是
novel-m0001-3p	CHAC1	-0.961919	3.4184e-05	0.000463038	是
chi-miR-1185-3p	IGF1	-0.955071	6.05682e-05	0.000752055	是
miR-1247-x	SNAI1	-0.953491	6.82497e-05	0.000782247	是
novel-m0047-5p	MACROD2	-0.95098	8.18415e-05	0.000871028	是
novel-m0169-5p	MYL4	-0.950803	8.28632e-05	0.000823108	是
novel-m0047-5p	TNFSF18	-0.947898	0.000100999	0.000940555	是
miR-133-x	TPH2	-0.946451	0.000111001	0.000972893	是
novel-m0019-3p	DES	-0.946353	0.000111708	0.000924693	是
chi-miR-665	MACROD2	-0.945273	0.000119646	0.000938274	是
chi-miR-1185-3p	UNC45B	-0.945094	0.000121005	0.000901485	是
chi-miR-665	OLFML2B	-0.945061	0.000121255	0.000860335	是
miR-543-y	STYXL2	-0.943176	0.000136197	0.000922423	是
novel-m0047-5p	FAM78A	-0.941676	0.000148974	0.000965093	是
miR-543-y	PLEKHA1	-0.938791	0.000175893	0.00109201	是
novel-m0019-3p	CPT1B	-0.938462	0.000179168	0.00106784	是
novel-m0047-5p	ANKRD44	-0.937684	0.000187084	0.00107214	是
miR-543-y	EGLN3	-0.934235	0.000225118	0.00124232	是
novel-m0047-5p	PIK3R5	-0.931052	0.000264778	0.001409	是
miR-665-x	FAM78A	-0.930119	0.000277273	0.00142461	是
chi-miR-487a-3p	MACROD2	-0.930102	0.000277505	0.00137827	是
chi-miR-1185-3p	OLFML2B	-0.92716	0.000319646	0.00153636	是
miR-543-y	PTGS1	-0.923305	0.000381403	0.00177591	是
novel-m0047-5p	OLFML2B	-0.92192	0.000405499	0.00183089	是
novel-m0047-5p	PTGS1	-0.921529	0.000412481	0.00180764	是
novel-m0169-5p	OLFML2B	-0.919669	0.000446899	0.00190251	是
novel-m0047-5p	EGLN3	-0.918089	0.000477672	0.00197703	是
miR-665-x	DES	-0.914702	0.000548579	0.00220914	是
miR-665-x	MYL2	-0.913111	0.000584313	0.00229112	是
miR-133-x	SARS2	-0.911928	0.000611907	0.0023378	是
chi-miR-1185-3p	TTN	-0.898888	0.000979177	0.00364743	是
miR-155-z	TNFSF18	-0.894213	0.00114161	0.00414878	是
chi-miR-487a-3p	PKIA	-0.887194	0.00141933	0.00503524	是
novel-m0047-5p	FOSB	-0.885727	0.00148277	0.00513798	是
novel-m0047-5p	CPT1B	-0.885235	0.00150448	0.00509471	是
miR-543-y	MYOM2	-0.881357	0.00168342	0.00557398	是
novel-m0047-5p	MYOZ2	-0.877893	0.00185531	0.0060096	是
miR-665-x	PIK3R5	-0.871311	0.00221463	0.00702085	是
novel-m0019-3p	CASQ2	-0.870573	0.0022577	0.00700828	是
miR-665-x	PKIA	-0.867815	0.0024238	0.00737034	是
miR-665-x	PPFIBP2	-0.862242	0.00278487	0.00829892	是
miR-665-x	LMOD2	-0.861445	0.00283933	0.00829529	是
chi-miR-206	TPH2	-0.857513	0.00311887	0.00893677	是
miR-155-z	EGLN3	-0.843817	0.00424034	0.011921	是
novel-m0047-5p	PKIA	-0.820819	0.00669699	0.0184787	是
miR-155-z	IGF1	-0.813761	0.00761047	0.0206175	是
miR-758-x	PALMD	-0.810622	0.00804263	0.0213991	是
miR-155-z	PPP1R3A	-0.800587	0.00953524	0.0249255	是
chi-miR-665	LEP	-0.673989	0.0465107	0.119484	否
miR-665-x	PRAG1	-0.655071	0.0554921	0.140141	否
novel-m0019-3p	MEF2C	-0.654387	0.055836	0.138659	否
chi-miR-206	CAPN5	-0.593084	0.0923143	0.225489	否
miR-4301-z	LEP	-0.572983	0.106811	0.256691	否
chi-miR-1185-3p	ASPN	-0.564985	0.112939	0.267109	否
miR-665-x	LEP	-0.55834	0.118187	0.275153	否
novel-m0001-3p	SNAI1	-0.549168	0.125667	0.288067	否
miR-4301-z	C4orf54	-0.5479	0.126722	0.286085	否
miR-1247-x	NCAPG2	-0.505933	0.164641	0.366142	否
novel-m0001-3p	ID3	-0.436787	0.239789	0.52542	否
novel-m0047-5p	GABRG1	-0.384166	0.307356	0.663711	否
novel-m0001-3p	LEP	-0.381847	0.310533	0.660992	否
miR-4301-z	FGF5	-0.34322	0.365849	0.767768	否
miR-133-x	CAPN5	-0.340358	0.370123	0.765949	否
miR-155-z	VPS33B	-0.29817	0.435794	0.889498	否
miR-206-x	RAD51AP1	-0.297675	0.436595	0.879089	否
miR-4301-z	LMOD2	-0.221587	0.566651	1	否
novel-m0047-5p	SEC14L5	-0.219175	0.57099	1	否
miR-4301-z	PKIA	-0.205324	0.596135	1	否
miR-4301-z	MYOM2	-0.199107	0.607545	1	否
miR-155-z	SEC14L5	-0.152069	0.696116	1	否
miR-4301-z	SARS2	-0.15116	0.697864	1	否
miR-6936-y	CACNG1	-0.0524185	0.893458	1	否
miR-4301-z	EGLN3	-0.0373833	0.923932	1	否
miR-4301-z	CPT1B	-0.00720762	0.985317	1	否
miR-4301-z	PTGS1	0.0144585	0.970551	1	否
miR-4301-z	ANKRD44	0.0256655	0.947743	1	否
miR-4301-z	NCKAP5	0.0281259	0.94274	1	否
novel-m0001-3p	TTN	0.0501382	0.898073	1	否
miR-4301-z	DES	0.0534747	0.891321	1	否
novel-m0001-3p	PKIA	0.0615383	0.87503	1	否
miR-206-x	SEC14L5	0.0741878	0.849557	1	否
miR-4301-z	PIK3R5	0.0810423	0.835803	1	否
novel-m0001-3p	MYOM2	0.0907825	0.816325	1	否
miR-4301-z	PPFIBP2	0.0940363	0.809837	1	否
miR-4301-z	MACROD2	0.14926	0.701518	1	否
miR-4301-z	DUSP26	0.168791	0.664202	1	否
novel-m0001-3p	SLC6A12	0.172277	0.657605	1	否
miR-4301-z	PLEKHA1	0.173659	0.654995	1	否
novel-m0001-3p	SPOCK2	0.209337	0.58881	0.895232	否
novel-m0001-3p	CPT1B	0.285964	0.455692	0.68584	否
miR-133-x	SEC14L5	0.317318	0.405379	0.604015	否
novel-m0001-3p	PIK3R5	0.324164	0.394747	0.582349	否
miR-4301-z	PTPRD	0.336219	0.376345	0.549759	否
novel-m0001-3p	MACROD2	0.337874	0.373851	0.540814	否
novel-m0001-3p	FOSB	0.358088	0.344031	0.492891	否
miR-1247-x	VPS33B	0.376463	0.317975	0.451222	否
novel-m0001-3p	GAB2	0.400862	0.28497	0.400571	否
novel-m0001-3p	FAM78A	0.42269	0.257027	0.357916	否
chi-miR-1185-3p	UHRF1	0.480839	0.190093	0.262258	否
chi-miR-665	CAPN5	0.530802	0.141471	0.193386	否
miR-1247-x	ASPN	0.556973	0.119284	0.161576	否
chi-miR-206	RCAN2	0.760811	0.0172811	0.0231972	否
miR-206-x	MEF2C	0.765956	0.0161025	0.0214221	否
chi-miR-206	PRAG1	0.786659	0.0119017	0.0156934	否
miR-133-x	TTN	0.803682	0.00905655	0.0118371	否
miR-206-x	LMOD2	0.836291	0.00496095	0.00642767	否
miR-206-x	MYOM2	0.841769	0.00442876	0.00568867	否
miR-133-x	SLC6A12	0.847829	0.00388717	0.00495033	否
miR-133-x	HSPB8	0.852188	0.00352699	0.00445357	否
miR-133-x	UNC45B	0.862503	0.00276718	0.00346479	否
miR-206-x	SLC6A12	0.867634	0.002435	0.00302346	否
miR-1247-x	CACNG1	0.876538	0.00192568	0.00237129	否
miR-1247-x	PALMD	0.882871	0.0016119	0.00196863	否
miR-133-x	OLFML2B	0.890535	0.00128191	0.00155288	否
miR-206-x	MYOZ2	0.896514	0.00105948	0.00127309	否
miR-1247-x	MACROD2	0.899132	0.000971177	0.00115764	否
miR-206-x	DES	0.902997	0.000850348	0.00100557	否
miR-1247-x	SPOCK2	0.904691	0.000800861	0.000939592	否
chi-miR-206	MACROD2	0.907799	0.000715351	0.000832713	否
miR-4301-z	VPS33B	0.91012	0.000655819	0.000757497	否
miR-206-x	CDH17	0.914519	0.000552612	0.000633379	否
miR-133-x	PPFIBP2	0.916004	0.000520506	0.000592026	否
miR-133-x	FOSB	0.916864	0.000502541	0.000567263	否
miR-4301-z	SEC14L5	0.922902	0.000388305	0.000435018	否
miR-133-x	DES	0.923125	0.000384483	0.000427522	否
chi-miR-206	SLC6A12	0.931041	0.000264921	0.000292394	否
novel-m0047-5p	TPH2	0.933243	0.000237002	0.000259656	否
chi-miR-206	PPFIBP2	0.934683	0.000219903	0.000239164	否
chi-miR-206	IGF1	0.936301	0.000201736	0.000217816	否
miR-133-x	DUSP26	0.936999	0.000194244	0.000208218	否
chi-miR-206	FOSB	0.937184	0.000192288	0.000204649	否
novel-m0001-3p	CDC42BPG	0.938873	0.000175092	0.000185026	否
novel-m0047-5p	FGF5	0.945471	0.000118167	0.000123992	否
miR-133-x	GAB2	0.949255	9.22132e-05	9.60823e-05	否
miR-758-x	TPH2	0.951938	7.64483e-05	7.91028e-05	否
novel-m0001-3p	SEC14L5	0.954822	6.1736e-05	6.34391e-05	否
chi-miR-206	EGLN3	0.957337	5.065e-05	5.16908e-05	否
chi-miR-206	SPOCK2	0.965913	2.3287e-05	2.36038e-05	否
miR-758-x	FGF5	0.966584	2.17354e-05	2.18822e-05	否
novel-m0169-5p	FGF5	0.973245	1.0049e-05	1.0049e-05	否
chi-miR-1185-3p	FGF5	0.979374	4.06678e-06	4.03967e-06	否
miR-1247-x	FAM78A	0.980147	3.56048e-06	3.51332e-06	否
