# Supplementary material for: Transcriptome Analysis of miRNAs Involved in the Myogenic Differentiation of Goat Skeletal Muscle Satellite Cells
Source: Cells. 2026 Mar 13;15(6):519. doi: 10.3390/cells15060519 (PMC13025608; doi:10.3390/cells15060519)
Supplement: Supplementary file 1 [file cells-15-00519-s001.zip › Supplement S1. Distribution of high quality reads lengths.xlsx]

## Sheet: Supplement 3.
Supplement 1. Distribution of high quality reads lengths
GM			DM1			DM5
length	number	percentage	length	number	percentage	length	number	percentage
16	239744	0.006899	16	336993	0.00726089	16	236209	0.00603013
17	268948	0.00773939	17	324282	0.00698701	17	217239	0.00554585
18	831722	0.0239341	18	970219	0.0209044	18	763680	0.0194958
19	336786	0.00969153	19	358215	0.00771814	19	296300	0.00756418
20	980991	0.0282295	20	1413454	0.0304544	20	1391163	0.0355147
21	5162295	0.148553	21	7266457	0.156564	21	6800909	0.173619
22	13686466	0.393849	22	17459180	0.376177	22	16690598	0.426091
23	8052417	0.231721	23	11594626	0.249819	23	8888960	0.226924
24	4077328	0.117331	24	5347265	0.115213	24	3299501	0.0842323
25	623004	0.0179279	25	615412	0.0132597	25	340379	0.00868947
26	240064	0.00690821	26	293639	0.00632678	26	114666	0.00292729
27	120469	0.00346668	27	251284	0.00541419	27	66460	0.00169664
28	59475	0.00171148	28	74377	0.00160253	28	25750	0.000657367
29	31882	0.000917454	29	25297	0.000545052	29	11552	0.000294909
30	14690	0.000422727	30	20003	0.000430987	30	7072	0.00018054
31	10425	0.000299995	31	23720	0.000511074	31	6674	0.000170379
32	6058	0.000174328	32	27790	0.000598766	32	8731	0.000222892
33	3954	0.000113782	33	6588	0.000141946	33	3222	8.22538e-05
34	2334	6.71644e-05	34	2167	4.66904e-05	34	1476	3.76805e-05
35	1483	4.26756e-05	35	1129	2.43256e-05	35	908	2.31801e-05
