# Supplementary material for: Transcriptome Analysis of miRNAs Involved in the Myogenic Differentiation of Goat Skeletal Muscle Satellite Cells
Source: Cells. 2026 Mar 13;15(6):519. doi: 10.3390/cells15060519 (PMC13025608; doi:10.3390/cells15060519)
Supplement: Supplementary file 1 [file cells-15-00519-s001.zip › Supplement S2. Count of DemiRNAs in GM vs DM1, GM vs DM5, and DM1 vs DM5.xlsx]

## Sheet: supplement 4
supplement 2. Count of DemiRNAs in GM vs DM1,GM vs DM5 and DM1 vs DM5
GM vs DM1	GM vs DM5	DM1 vs DM5
chi-miR-1185-3p	chi-let-7b-3p	chi-let-7c-3p
chi-miR-128-5p	chi-let-7c-3p	chi-miR-1
chi-miR-1307-5p	chi-miR-1185-3p	chi-miR-1185-3p
chi-miR-144-3p	chi-miR-127-3p	chi-miR-129-3p
chi-miR-154b-3p	chi-miR-129-5p	chi-miR-129-5p
chi-miR-155-3p	chi-miR-1307-5p	chi-miR-133a-3p
chi-miR-200a	chi-miR-130a-5p	chi-miR-133a-5p
chi-miR-200b	chi-miR-130b-5p	chi-miR-133b
chi-miR-206	chi-miR-133a-5p	chi-miR-144-3p
chi-miR-217-5p	chi-miR-133b	chi-miR-15b-3p
chi-miR-2318	chi-miR-134	chi-miR-183
chi-miR-2332	chi-miR-137	chi-miR-184
chi-miR-27a-5p	chi-miR-146b-3p	chi-miR-188-5p
chi-miR-329a-5p	chi-miR-154a-3p	chi-miR-18a-3p
chi-miR-335-3p	chi-miR-154b-3p	chi-miR-200a
chi-miR-410-5p	chi-miR-154b-5p	chi-miR-200b
chi-miR-429	chi-miR-155-3p	chi-miR-206
chi-miR-487a-3p	chi-miR-155-5p	chi-miR-208b
chi-miR-487a-5p	chi-miR-15b-3p	chi-miR-2335
chi-miR-487b-5p	chi-miR-15b-5p	chi-miR-323b
chi-miR-496-5p	chi-miR-16b-3p	chi-miR-329a-3p
chi-miR-543-3p	chi-miR-16b-5p	chi-miR-335-3p
chi-miR-582-5p	chi-miR-17-3p	chi-miR-376b-3p
chi-miR-665	chi-miR-17-5p	chi-miR-376b-5p
chi-miR-877-5p	chi-miR-184	chi-miR-376c-5p
chi-miR-92a-5p	chi-miR-18a-3p	chi-miR-376d
miR-10-y	chi-miR-202-5p	chi-miR-376e-3p
miR-1247-x	chi-miR-206	chi-miR-376e-5p
miR-1269-z	chi-miR-208b	chi-miR-377
miR-1271-y	chi-miR-211	chi-miR-379-3p
miR-1284-z	chi-miR-222-3p	chi-miR-380-5p
miR-1285-y	chi-miR-2318	chi-miR-3959-3p
miR-1301-y	chi-miR-2335	chi-miR-409-3p
miR-133-x	chi-miR-24-5p	chi-miR-411a-3p
miR-1343-x	chi-miR-25-5p	chi-miR-411b-3p
miR-142-x	chi-miR-27a-5p	chi-miR-429
miR-142-y	chi-miR-323b	chi-miR-432-3p
miR-1434-x	chi-miR-329a-5p	chi-miR-432-5p
miR-149-y	chi-miR-33a-3p	chi-miR-449a-3p
miR-154-y	chi-miR-34b-5p	chi-miR-485-3p
miR-155-z	chi-miR-376b-3p	chi-miR-487a-3p
miR-1599-z	chi-miR-376b-5p	chi-miR-494
miR-182-x	chi-miR-376c-3p	chi-miR-499-3p
miR-183-x	chi-miR-376c-5p	chi-miR-499-5p
miR-188-x	chi-miR-376d	chi-miR-504
miR-1908-x	chi-miR-376e-3p	chi-miR-582-5p
miR-191-y	chi-miR-376e-5p	chi-miR-656
miR-200-y	chi-miR-377	chi-miR-660
miR-203-y	chi-miR-379-3p	chi-miR-665
miR-205-x	chi-miR-380-5p	chi-miR-671-5p
miR-205-z	chi-miR-381	chi-miR-758
miR-206-x	chi-miR-3959-3p	chi-miR-7-5p
miR-219-y	chi-miR-409-3p	miR-10399-x
miR-222-x	chi-miR-410-3p	miR-10401-y
miR-2356-z	chi-miR-410-5p	miR-11202-x
miR-23-x	chi-miR-411a-3p	miR-11987-z
miR-29-x	chi-miR-411b-3p	miR-1247-x
miR-301-x	chi-miR-432-3p	miR-1269-z
miR-323-x	chi-miR-432-5p	miR-1301-y
miR-326-y	chi-miR-433	miR-133-x
miR-339-y	chi-miR-449a-3p	miR-133-y
miR-345-x	chi-miR-454-5p	miR-139-x
miR-3615-z	chi-miR-485-3p	miR-139-y
miR-363-y	chi-miR-485-5p	miR-142-x
miR-370-x	chi-miR-487a-3p	miR-142-y
miR-375-y	chi-miR-487a-5p	miR-1434-x
miR-4301-z	chi-miR-487b-5p	miR-150-x
miR-431-x	chi-miR-493-3p	miR-153-y
miR-4447-z	chi-miR-493-5p	miR-155-x
miR-4483-z	chi-miR-494	miR-155-z
miR-4484-z	chi-miR-495-3p	miR-16-y
miR-4497-z	chi-miR-496-5p	miR-182-x
miR-449-y	chi-miR-504	miR-1842-y
miR-453-z	chi-miR-505-3p	miR-184-y
miR-4677-y	chi-miR-543-3p	miR-1908-x
miR-496-x	chi-miR-543-5p	miR-195-y
miR-543-y	chi-miR-544-5p	miR-1983-z
miR-548-y	chi-miR-656	miR-19-y
miR-548-z	chi-miR-665	miR-200-x
miR-550-x	chi-miR-671-5p	miR-200-y
miR-570-y	chi-miR-7-3p	miR-205-x
miR-577-x	chi-miR-758	miR-205-z
miR-582-y	chi-miR-7-5p	miR-206-x
miR-589-x	chi-miR-877-5p	miR-206-y
miR-6121-y	chi-miR-92a-3p	miR-206-z
miR-6238-z	chi-miR-92a-5p	miR-208-y
miR-6240-z	chi-miR-92b	miR-212-y
miR-624-x	chi-miR-99b-3p	miR-2779-z
miR-625-y	miR-100-x	miR-2904-z
miR-629-x	miR-11202-x	miR-302-y
miR-641-z	miR-1185-y	miR-3135-z
miR-6503-y	miR-1197-x	miR-323-z
miR-665-x	miR-1246-z	miR-329-x
miR-677-z	miR-1247-x	miR-345-x
miR-6936-y	miR-1247-y	miR-3590-y
miR-709-z	miR-1285-z	miR-3615-z
miR-735-x	miR-130-x	miR-362-y
miR-735-y	miR-1329-x	miR-362-z
miR-758-x	miR-133-x	miR-3690-z
miR-766-y	miR-133-y	miR-370-y
miR-7857-x	miR-1343-x	miR-375-y
miR-877-z	miR-139-y	miR-377-x
miR-92-x	miR-149-y	miR-3957-x
miR-941-z	miR-153-y	miR-409-y
miR-942-x	miR-154-y	miR-409-z
miR-9771-z	miR-155-x	miR-410-y
novel-m0001-3p	miR-155-z	miR-4301-z
novel-m0010-5p	miR-1599-z	miR-4447-z
novel-m0011-3p	miR-1623-z	miR-4454-z
novel-m0015-5p	miR-16-y	miR-4483-z
novel-m0019-3p	miR-17-x	miR-4497-z
novel-m0040-5p	miR-1839-y	miR-451-x
novel-m0047-5p	miR-184-y	miR-4677-y
novel-m0065-3p	miR-188-x	miR-485-y
novel-m0068-5p	miR-18-x	miR-486-x
novel-m0071-5p	miR-195-y	miR-486-z
novel-m0073-5p	miR-1983-z	miR-494-y
novel-m0076-5p	miR-19-y	miR-495-y
novel-m0099-3p	miR-206-x	miR-495-z
novel-m0118-5p	miR-206-y	miR-496-y
novel-m0131-3p	miR-206-z	miR-499-x
novel-m0134-5p	miR-208-y	miR-499-z
novel-m0162-5p	miR-20-x	miR-500-x
novel-m0163-3p	miR-215-z	miR-500-z
novel-m0169-5p	miR-216-x	miR-506-x
novel-m0175-3p	miR-222-x	miR-539-y
novel-m0202-3p	miR-222-z	miR-541-x
novel-m0210-3p	miR-2285-y	miR-543-y
novel-m0220-5p	miR-2285-z	miR-548-y
novel-m0227-5p	miR-2312-z	miR-548-z
novel-m0238-3p	miR-2356-z	miR-550-x
novel-m0268-3p	miR-235-y	miR-577-x
novel-m0277-5p	miR-2387-x	miR-582-y
novel-m0278-3p	miR-2387-z	miR-589-x
novel-m0279-3p	miR-23-x	miR-615-x
novel-m0280-5p	miR-2403-z	miR-6240-z
novel-m0283-3p	miR-2779-z	miR-624-x
novel-m0317-5p	miR-299-y	miR-629-x
novel-m0320-5p	miR-29-x	miR-642-y
novel-m0327-5p	miR-301-x	miR-6503-y
novel-m0368-5p	miR-302-y	miR-654-y
novel-m0374-3p	miR-323-x	miR-665-x
novel-m0383-3p	miR-323-y	miR-665-y
novel-m0384-3p	miR-323-z	miR-671-x
novel-m0407-3p	miR-326-y	miR-6936-y
novel-m0411-3p	miR-329-x	miR-709-z
novel-m0436-5p	miR-330-x	miR-7550-x
novel-m0469-5p	miR-330-z	miR-7550-z
novel-m0478-3p	miR-342-x	miR-758-x
novel-m0479-3p	miR-342-z	miR-766-y
novel-m0480-5p	miR-365-x	miR-769-x
novel-m0493-5p	miR-370-x	miR-8903-z
novel-m0494-3p	miR-370-y	miR-9027-z
novel-m0503-3p	miR-376-y	miR-941-z
novel-m0504-5p	miR-377-x	miR-942-x
novel-m0517-5p	miR-3957-x	miR-95-y
novel-m0554-3p	miR-3958-x	miR-9771-z
novel-m0563-5p	miR-410-x	novel-m0001-3p
	miR-410-y	novel-m0010-5p
	miR-424-y	novel-m0011-3p
	miR-4301-z	novel-m0017-5p
	miR-431-x	novel-m0019-3p
	miR-4334-y	novel-m0028-5p
	miR-433-x	novel-m0042-5p
	miR-434-x	novel-m0047-5p
	miR-4454-z	novel-m0049-3p
	miR-449-y	novel-m0064-3p
	miR-453-z	novel-m0096-5p
	miR-487-x	novel-m0102-5p
	miR-494-x	novel-m0122-5p
	miR-494-y	novel-m0123-3p
	miR-495-x	novel-m0130-3p
	miR-495-y	novel-m0133-3p
	miR-496-x	novel-m0143-3p
	miR-496-y	novel-m0144-3p
	miR-499-x	novel-m0146-5p
	miR-500-z	novel-m0165-3p
	miR-505-x	novel-m0169-5p
	miR-507-y	novel-m0173-3p
	miR-507-z	novel-m0190-5p
	miR-508-y	novel-m0204-3p
	miR-509-y	novel-m0217-3p
	miR-539-x	novel-m0227-5p
	miR-539-y	novel-m0231-3p
	miR-541-x	novel-m0242-5p
	miR-541-y	novel-m0248-5p
	miR-543-y	novel-m0258-5p
	miR-6119-x	novel-m0259-3p
	miR-6121-y	novel-m0264-5p
	miR-615-x	novel-m0276-3p
	miR-6238-z	novel-m0293-3p
	miR-6516-z	novel-m0302-5p
	miR-6519-z	novel-m0310-3p
	miR-6535-z	novel-m0344-5p
	miR-654-y	novel-m0358-5p
	miR-665-x	novel-m0389-5p
	miR-665-y	novel-m0407-3p
	miR-668-x	novel-m0433-3p
	miR-671-x	novel-m0443-5p
	miR-6936-y	novel-m0460-3p
	miR-735-x	novel-m0517-5p
	miR-735-y	novel-m0519-5p
	miR-744-x	novel-m0527-3p
	miR-7550-x	novel-m0555-3p
	miR-7550-z
	miR-758-x
	miR-769-z
	miR-7857-x
	miR-7857-y
	miR-7863-z
	miR-872-x
	miR-877-z
	miR-8903-z
	miR-92-x
	miR-95-y
	miR-99-x
	novel-m0001-3p
	novel-m0010-5p
	novel-m0011-3p
	novel-m0015-5p
	novel-m0017-5p
	novel-m0018-5p
	novel-m0019-3p
	novel-m0033-5p
	novel-m0035-5p
	novel-m0036-3p
	novel-m0039-5p
	novel-m0040-5p
	novel-m0044-3p
	novel-m0046-5p
	novel-m0047-5p
	novel-m0049-3p
	novel-m0060-5p
	novel-m0062-3p
	novel-m0064-3p
	novel-m0065-3p
	novel-m0066-3p
	novel-m0067-3p
	novel-m0068-5p
	novel-m0072-5p
	novel-m0076-5p
	novel-m0078-5p
	novel-m0079-3p
	novel-m0080-5p
	novel-m0091-5p
	novel-m0094-3p
	novel-m0095-5p
	novel-m0096-5p
	novel-m0099-3p
	novel-m0110-3p
	novel-m0111-3p
	novel-m0112-3p
	novel-m0113-3p
	novel-m0114-3p
	novel-m0118-5p
	novel-m0122-5p
	novel-m0123-3p
	novel-m0124-3p
	novel-m0128-3p
	novel-m0130-3p
	novel-m0131-3p
	novel-m0133-3p
	novel-m0134-5p
	novel-m0138-3p
	novel-m0146-5p
	novel-m0152-3p
	novel-m0153-5p
	novel-m0160-5p
	novel-m0162-5p
	novel-m0165-3p
	novel-m0168-3p
	novel-m0169-5p
	novel-m0170-5p
	novel-m0172-5p
	novel-m0173-3p
	novel-m0175-3p
	novel-m0176-3p
	novel-m0180-5p
	novel-m0181-5p
	novel-m0194-3p
	novel-m0204-3p
	novel-m0210-3p
	novel-m0224-3p
	novel-m0229-3p
	novel-m0231-3p
	novel-m0238-3p
	novel-m0248-5p
	novel-m0257-3p
	novel-m0258-5p
	novel-m0264-5p
	novel-m0273-5p
	novel-m0283-3p
	novel-m0293-3p
	novel-m0302-5p
	novel-m0310-3p
	novel-m0317-5p
	novel-m0324-5p
	novel-m0325-5p
	novel-m0326-3p
	novel-m0327-5p
	novel-m0358-5p
	novel-m0366-3p
	novel-m0375-5p
	novel-m0379-5p
	novel-m0400-5p
	novel-m0424-3p
	novel-m0425-5p
	novel-m0427-3p
	novel-m0433-3p
	novel-m0452-3p
	novel-m0503-3p
	novel-m0504-5p
	novel-m0533-3p
	novel-m0535-5p
	novel-m0563-5p
