# Supplementary material for: Transcriptome Analysis of miRNAs Involved in the Myogenic Differentiation of Goat Skeletal Muscle Satellite Cells
Source: Cells. 2026 Mar 13;15(6):519. doi: 10.3390/cells15060519 (PMC13025608; doi:10.3390/cells15060519)
Supplement: Supplementary file 1 [file cells-15-00519-s001.zip › Supplement S3. Table of DEmiRNAs and target genes in the GM vs DM1, GM vs DM5, and DM1 vs DM5 group results.xlsx]

## Sheet: Supplement 5
Supplement 3. Table of DEmiRNAs and target genes in the GM vs DM1, GM vs DM5, and DM1 vs DM5 group results
GM vs DM1		GM vs DM5		DM1 vs DM5
DEmiRNAs	target genes	DEmiRNAs	target genes	DEmiRNAs	target genes
chi-miR-1185-3p	ENSCHIT00000000205	chi-let-7b-3p	ENSCHIT00000000467	chi-let-7c-3p	ENSCHIT00000000419
chi-miR-128-5p	ENSCHIT00000000207	chi-let-7c-3p	ENSCHIT00000000699	chi-miR-1185-3p	ENSCHIT00000000420
chi-miR-144-3p	ENSCHIT00000000208	chi-miR-1185-3p	ENSCHIT00000000757	chi-miR-15b-3p	ENSCHIT00000000421
chi-miR-154b-3p	ENSCHIT00000000263	chi-miR-127-3p	ENSCHIT00000000864	chi-miR-183	ENSCHIT00000000740
chi-miR-155-3p	ENSCHIT00000000317	chi-miR-130a-5p	ENSCHIT00000000899	chi-miR-18a-3p	ENSCHIT00000000742
chi-miR-200a	ENSCHIT00000000318	chi-miR-130b-5p	ENSCHIT00000001711	chi-miR-2335	ENSCHIT00000000744
chi-miR-200b	ENSCHIT00000000474	chi-miR-134	ENSCHIT00000001819	chi-miR-323b	ENSCHIT00000000971
chi-miR-2318	ENSCHIT00000000475	chi-miR-137	ENSCHIT00000001963	chi-miR-329a-3p	ENSCHIT00000001160
chi-miR-2332	ENSCHIT00000000627	chi-miR-154a-3p	ENSCHIT00000002832	chi-miR-335-3p	ENSCHIT00000001500
chi-miR-27a-5p	ENSCHIT00000000641	chi-miR-154b-5p	ENSCHIT00000002865	chi-miR-376b-5p	ENSCHIT00000001518
chi-miR-329a-5p	ENSCHIT00000000642	chi-miR-154b-3p	ENSCHIT00000002994	chi-miR-376b-3p	ENSCHIT00000001520
chi-miR-410-5p	ENSCHIT00000000643	chi-miR-155-5p	ENSCHIT00000003039	chi-miR-376c-5p	ENSCHIT00000001771
chi-miR-429	ENSCHIT00000000644	chi-miR-155-3p	ENSCHIT00000003502	chi-miR-376d	ENSCHIT00000001822
chi-miR-487a-5p	ENSCHIT00000000645	chi-miR-15b-5p	ENSCHIT00000003544	chi-miR-376e-5p	ENSCHIT00000001963
chi-miR-487a-3p	ENSCHIT00000000648	chi-miR-15b-3p	ENSCHIT00000003790	chi-miR-376e-3p	ENSCHIT00000002679
chi-miR-487b-5p	ENSCHIT00000000649	chi-miR-16b-5p	ENSCHIT00000004458	chi-miR-377	ENSCHIT00000002946
chi-miR-496-5p	ENSCHIT00000000650	chi-miR-16b-3p	ENSCHIT00000006032	chi-miR-379-3p	ENSCHIT00000003282
chi-miR-543-3p	ENSCHIT00000000718	chi-miR-17-5p	ENSCHIT00000006832	chi-miR-380-5p	ENSCHIT00000003502
chi-miR-665	ENSCHIT00000000864	chi-miR-17-3p	ENSCHIT00000007255	chi-miR-3959-3p	ENSCHIT00000003637
chi-miR-877-5p	ENSCHIT00000000899	chi-miR-18a-3p	ENSCHIT00000007780	chi-miR-409-3p	ENSCHIT00000003958
chi-miR-92a-5p	ENSCHIT00000001062	chi-miR-202-5p	ENSCHIT00000008143	chi-miR-411a-3p	ENSCHIT00000004087
miR-665-x	ENSCHIT00000001500	chi-miR-222-3p	ENSCHIT00000008173	chi-miR-411b-3p	ENSCHIT00000004178
miR-7857-x	ENSCHIT00000001520	chi-miR-2318	ENSCHIT00000008582	chi-miR-432-5p	ENSCHIT00000004439
miR-205-x	ENSCHIT00000001645	chi-miR-2335	ENSCHIT00000008775	chi-miR-432-3p	ENSCHIT00000004580
miR-203-y	ENSCHIT00000001930	chi-miR-25-5p	ENSCHIT00000008790	chi-miR-449a-3p	ENSCHIT00000004639
miR-222-x	ENSCHIT00000001963	chi-miR-27a-5p	ENSCHIT00000008805	chi-miR-485-3p	ENSCHIT00000004667
miR-877-z	ENSCHIT00000002246	chi-miR-323b	ENSCHIT00000009001	chi-miR-487a-3p	ENSCHIT00000004670
miR-758-x	ENSCHIT00000002255	chi-miR-329a-5p	ENSCHIT00000009097	chi-miR-494	ENSCHIT00000004895
miR-431-x	ENSCHIT00000002264	chi-miR-376b-5p	ENSCHIT00000009129	chi-miR-582-5p	ENSCHIT00000005508
miR-543-y	ENSCHIT00000002606	chi-miR-376b-3p	ENSCHIT00000009150	chi-miR-656	ENSCHIT00000005560
miR-375-y	ENSCHIT00000002679	chi-miR-376c-5p	ENSCHIT00000009345	chi-miR-665	ENSCHIT00000005567
miR-29-x	ENSCHIT00000002839	chi-miR-376c-3p	ENSCHIT00000010033	chi-miR-671-5p	ENSCHIT00000005608
miR-6238-z	ENSCHIT00000002853	chi-miR-376d	ENSCHIT00000010253	chi-miR-7-5p	ENSCHIT00000005620
miR-200-y	ENSCHIT00000002871	chi-miR-376e-5p	ENSCHIT00000010401	chi-miR-758	ENSCHIT00000005640
miR-205-z	ENSCHIT00000002954	chi-miR-376e-3p	ENSCHIT00000010417	miR-370-y	ENSCHIT00000005764
miR-155-z	ENSCHIT00000003636	chi-miR-377	ENSCHIT00000010438	miR-1983-z	ENSCHIT00000006259
miR-323-x	ENSCHIT00000003637	chi-miR-379-3p	ENSCHIT00000010477	miR-665-x	ENSCHIT00000006375
miR-370-x	ENSCHIT00000003686	chi-miR-380-5p	ENSCHIT00000010562	miR-665-y	ENSCHIT00000006452
miR-6240-z	ENSCHIT00000003872	chi-miR-381	ENSCHIT00000011139	miR-142-x	ENSCHIT00000006500
miR-1343-x	ENSCHIT00000003947	chi-miR-3959-3p	ENSCHIT00000011250	miR-409-y	ENSCHIT00000006583
miR-496-x	ENSCHIT00000004042	chi-miR-409-3p	ENSCHIT00000011567	miR-541-x	ENSCHIT00000006904
miR-23-x	ENSCHIT00000004252	chi-miR-410-5p	ENSCHIT00000011583	miR-494-y	ENSCHIT00000007496
miR-92-x	ENSCHIT00000004484	chi-miR-410-3p	ENSCHIT00000012049	miR-539-y	ENSCHIT00000007996
miR-9771-z	ENSCHIT00000004488	chi-miR-411a-3p	ENSCHIT00000012062	miR-496-y	ENSCHIT00000008024
miR-1599-z	ENSCHIT00000004499	chi-miR-411b-3p	ENSCHIT00000012117	miR-182-x	ENSCHIT00000008229
miR-363-y	ENSCHIT00000004656	chi-miR-432-5p	ENSCHIT00000012233	miR-409-z	ENSCHIT00000008263
miR-301-x	ENSCHIT00000004895	chi-miR-432-3p	ENSCHIT00000012250	miR-142-y	ENSCHIT00000008300
miR-219-y	ENSCHIT00000005016	chi-miR-433	ENSCHIT00000012279	miR-758-x	ENSCHIT00000008428
miR-449-y	ENSCHIT00000005053	chi-miR-449a-3p	ENSCHIT00000012311	miR-615-x	ENSCHIT00000008677
miR-149-y	ENSCHIT00000005153	chi-miR-454-5p	ENSCHIT00000012334	miR-543-y	ENSCHIT00000008794
miR-6121-y	ENSCHIT00000005514	chi-miR-485-5p	ENSCHIT00000012340	miR-155-x	ENSCHIT00000008803
miR-2356-z	ENSCHIT00000005650	chi-miR-485-3p	ENSCHIT00000012348	miR-377-x	ENSCHIT00000008884
miR-453-z	ENSCHIT00000006375	chi-miR-487a-5p	ENSCHIT00000012358	miR-3957-x	ENSCHIT00000008896
miR-154-y	ENSCHIT00000006420	chi-miR-487a-3p	ENSCHIT00000012388	miR-941-z	ENSCHIT00000008909
miR-191-y	ENSCHIT00000006452	chi-miR-487b-5p	ENSCHIT00000012408	miR-155-z	ENSCHIT00000009186
miR-4484-z	ENSCHIT00000007118	chi-miR-493-5p	ENSCHIT00000012464	miR-769-x	ENSCHIT00000009452
novel-m0010-5p	ENSCHIT00000007343	chi-miR-493-3p	ENSCHIT00000012914	miR-654-y	ENSCHIT00000009941
novel-m0011-3p	ENSCHIT00000007654	chi-miR-494	ENSCHIT00000012923	miR-329-x	ENSCHIT00000010020
novel-m0015-5p	ENSCHIT00000007715	chi-miR-495-3p	ENSCHIT00000012977	miR-19-y	ENSCHIT00000010313
novel-m0019-3p	ENSCHIT00000007764	chi-miR-496-5p	ENSCHIT00000013056	miR-495-y	ENSCHIT00000010340
novel-m0040-5p	ENSCHIT00000007812	chi-miR-505-3p	ENSCHIT00000013515	miR-16-y	ENSCHIT00000010690
novel-m0047-5p	ENSCHIT00000008387	chi-miR-543-5p	ENSCHIT00000013523	miR-8903-z	ENSCHIT00000010722
novel-m0076-5p	ENSCHIT00000008606	chi-miR-543-3p	ENSCHIT00000013536	miR-589-x	ENSCHIT00000010863
novel-m0068-5p	ENSCHIT00000008637	chi-miR-544-5p	ENSCHIT00000013542	miR-671-x	ENSCHIT00000011148
novel-m0065-3p	ENSCHIT00000008746	chi-miR-656	ENSCHIT00000013545	miR-345-x	ENSCHIT00000011315
novel-m0118-5p	ENSCHIT00000008756	chi-miR-665	ENSCHIT00000013590	miR-4301-z	ENSCHIT00000011468
novel-m0131-3p	ENSCHIT00000008775	chi-miR-671-5p	ENSCHIT00000013604	miR-410-y	ENSCHIT00000011550
novel-m0099-3p	ENSCHIT00000008790	chi-miR-7-5p	ENSCHIT00000013690	miR-485-y	ENSCHIT00000011556
novel-m0175-3p	ENSCHIT00000008794	chi-miR-7-3p	ENSCHIT00000013697	miR-577-x	ENSCHIT00000011563
novel-m0134-5p	ENSCHIT00000008805	chi-miR-758	ENSCHIT00000013700	miR-1434-x	ENSCHIT00000011567
novel-m0162-5p	ENSCHIT00000008951	chi-miR-877-5p	ENSCHIT00000013959	miR-582-y	ENSCHIT00000011583
novel-m0220-5p	ENSCHIT00000008967	chi-miR-92a-5p	ENSCHIT00000014039	miR-495-z	ENSCHIT00000011740
novel-m0163-3p	ENSCHIT00000008974	chi-miR-92a-3p	ENSCHIT00000014054	miR-548-y	ENSCHIT00000011756
novel-m0169-5p	ENSCHIT00000008990	chi-miR-92b	ENSCHIT00000014055	miR-6503-y	ENSCHIT00000011775
novel-m0210-3p	ENSCHIT00000009007	chi-miR-99b-3p	ENSCHIT00000014066	miR-4497-z	ENSCHIT00000012059
novel-m0283-3p	ENSCHIT00000009016	miR-2285-z	ENSCHIT00000014091	miR-1908-x	ENSCHIT00000012251
novel-m0268-3p	ENSCHIT00000009129	miR-370-y	ENSCHIT00000014103	miR-548-z	ENSCHIT00000012291
novel-m0317-5p	ENSCHIT00000009345	miR-1983-z	ENSCHIT00000014118	miR-1269-z	ENSCHIT00000012294
novel-m0320-5p	ENSCHIT00000009420	miR-342-z	ENSCHIT00000014187	miR-4677-y	ENSCHIT00000012440
novel-m0238-3p	ENSCHIT00000009448	miR-665-x	ENSCHIT00000014338	miR-766-y	ENSCHIT00000012464
novel-m0277-5p	ENSCHIT00000009458	miR-665-y	ENSCHIT00000014506	miR-4483-z	ENSCHIT00000012517
novel-m0278-3p	ENSCHIT00000009468	miR-6119-x	ENSCHIT00000014517	miR-6936-y	ENSCHIT00000012530
novel-m0279-3p	ENSCHIT00000009636	miR-769-z	ENSCHIT00000014655	miR-1301-y	ENSCHIT00000012544
novel-m0280-5p	ENSCHIT00000009789	miR-299-y	ENSCHIT00000015101	miR-323-z	ENSCHIT00000012566
novel-m0327-5p	ENSCHIT00000009972	miR-7857-y	ENSCHIT00000015232	miR-942-x	ENSCHIT00000012827
novel-m0374-3p	ENSCHIT00000009980	miR-7857-x	ENSCHIT00000015399	miR-3615-z	ENSCHIT00000012863
novel-m0383-3p	ENSCHIT00000010289	miR-744-x	ENSCHIT00000015401	miR-1842-y	ENSCHIT00000012872
novel-m0384-3p	ENSCHIT00000010966	miR-2387-x	ENSCHIT00000015591	miR-629-x	ENSCHIT00000012908
novel-m0411-3p	ENSCHIT00000011133	miR-541-x	ENSCHIT00000015592	miR-10401-y	ENSCHIT00000012914
novel-m0478-3p	ENSCHIT00000011134	miR-494-y	ENSCHIT00000015597	miR-709-z	ENSCHIT00000013003
novel-m0479-3p	ENSCHIT00000011143	miR-323-y	ENSCHIT00000015603	miR-3590-y	ENSCHIT00000013278
novel-m0480-5p	ENSCHIT00000011154	miR-376-y	ENSCHIT00000015624	miR-4447-z	ENSCHIT00000013288
novel-m0493-5p	ENSCHIT00000011159	miR-365-x	ENSCHIT00000015643	miR-3690-z	ENSCHIT00000013296
novel-m0503-3p	ENSCHIT00000011267	miR-541-y	ENSCHIT00000015653	miR-550-x	ENSCHIT00000013440
novel-m0504-5p	ENSCHIT00000011446	miR-539-y	ENSCHIT00000015676	miR-624-x	ENSCHIT00000013515
novel-m0554-3p	ENSCHIT00000011462	miR-496-y	ENSCHIT00000015902	miR-10399-x	ENSCHIT00000013536
novel-m0563-5p	ENSCHIT00000011473	miR-222-x	ENSCHIT00000016155	miR-642-y	ENSCHIT00000013630
chi-miR-1307-5p	ENSCHIT00000011513	miR-222-z	ENSCHIT00000016198	novel-m0001-3p	ENSCHIT00000013700
chi-miR-206	ENSCHIT00000011646	miR-3958-x	ENSCHIT00000016282	novel-m0010-5p	ENSCHIT00000013756
chi-miR-217-5p	ENSCHIT00000011668	miR-877-z	ENSCHIT00000016304	novel-m0011-3p	ENSCHIT00000013768
chi-miR-335-3p	ENSCHIT00000011676	miR-330-z	ENSCHIT00000016332	novel-m0019-3p	ENSCHIT00000013993
chi-miR-582-5p	ENSCHIT00000011729	miR-758-x	ENSCHIT00000016414	novel-m0017-5p	ENSCHIT00000014008
miR-142-x	ENSCHIT00000011782	miR-615-x	ENSCHIT00000016442	novel-m0042-5p	ENSCHIT00000014055
miR-182-x	ENSCHIT00000011961	miR-431-x	ENSCHIT00000017026	novel-m0047-5p	ENSCHIT00000014195
miR-1247-x	ENSCHIT00000011980	miR-487-x	ENSCHIT00000017091	novel-m0049-3p	ENSCHIT00000014199
miR-142-y	ENSCHIT00000011994	miR-543-y	ENSCHIT00000017409	novel-m0064-3p	ENSCHIT00000014208
miR-133-x	ENSCHIT00000012117	miR-235-y	ENSCHIT00000017421	novel-m0096-5p	ENSCHIT00000014359
miR-941-z	ENSCHIT00000012129	miR-155-x	ENSCHIT00000017453	novel-m0123-3p	ENSCHIT00000014373
miR-589-x	ENSCHIT00000012172	miR-377-x	ENSCHIT00000017478	novel-m0146-5p	ENSCHIT00000014386
miR-345-x	ENSCHIT00000012251	miR-494-x	ENSCHIT00000017493	novel-m0133-3p	ENSCHIT00000014506
miR-339-y	ENSCHIT00000012271	miR-3957-x	ENSCHIT00000017522	novel-m0143-3p	ENSCHIT00000014508
miR-4301-z	ENSCHIT00000012278	miR-505-x	ENSCHIT00000017532	novel-m0144-3p	ENSCHIT00000014637
miR-577-x	ENSCHIT00000012456	miR-330-x	ENSCHIT00000017685	novel-m0173-3p	ENSCHIT00000014645
miR-1434-x	ENSCHIT00000012470	miR-29-x	ENSCHIT00000017701	novel-m0190-5p	ENSCHIT00000014655
miR-582-y	ENSCHIT00000012476	miR-6238-z	ENSCHIT00000017724	novel-m0217-3p	ENSCHIT00000014751
miR-183-x	ENSCHIT00000012488	miR-17-x	ENSCHIT00000017789	novel-m0227-5p	ENSCHIT00000014762
miR-548-y	ENSCHIT00000012544	miR-495-x	ENSCHIT00000017795	novel-m0169-5p	ENSCHIT00000014765
miR-188-x	ENSCHIT00000012550	miR-20-x	ENSCHIT00000018048	novel-m0248-5p	ENSCHIT00000014841
miR-6503-y	ENSCHIT00000012572	miR-155-z	ENSCHIT00000018055	novel-m0259-3p	ENSCHIT00000014963
miR-4497-z	ENSCHIT00000012580	miR-323-x	ENSCHIT00000018062	novel-m0242-5p	ENSCHIT00000014975
miR-735-y	ENSCHIT00000012607	miR-1285-z	ENSCHIT00000018136	novel-m0204-3p	ENSCHIT00000014996
miR-326-y	ENSCHIT00000012628	miR-433-x	ENSCHIT00000018239	novel-m0293-3p	ENSCHIT00000015024
miR-206-x	ENSCHIT00000012709	miR-654-y	ENSCHIT00000018248	novel-m0258-5p	ENSCHIT00000015030
miR-735-x	ENSCHIT00000012734	miR-329-x	ENSCHIT00000018255	novel-m0276-3p	ENSCHIT00000015046
miR-1908-x	ENSCHIT00000012804	miR-370-x	ENSCHIT00000018325	novel-m0460-3p	ENSCHIT00000015053
miR-548-z	ENSCHIT00000012908	miR-410-x	ENSCHIT00000018339	novel-m0344-5p	ENSCHIT00000015123
miR-1269-z	ENSCHIT00000012976	miR-19-y	ENSCHIT00000018345	novel-m0407-3p	ENSCHIT00000015124
miR-4677-y	ENSCHIT00000013278	miR-495-y	ENSCHIT00000018361	novel-m0517-5p	ENSCHIT00000015142
miR-766-y	ENSCHIT00000013288	miR-16-y	ENSCHIT00000018531	novel-m0519-5p	ENSCHIT00000015143
miR-4483-z	ENSCHIT00000013296	miR-2403-z	ENSCHIT00000018540	novel-m0527-3p	ENSCHIT00000015159
miR-6936-y	ENSCHIT00000013346	miR-1343-x	ENSCHIT00000018552	chi-miR-1	ENSCHIT00000015184
miR-1301-y	ENSCHIT00000013351	miR-496-x	ENSCHIT00000018557	chi-miR-129-5p	ENSCHIT00000015196
miR-1285-y	ENSCHIT00000013359	miR-23-x	ENSCHIT00000018737	chi-miR-129-3p	ENSCHIT00000015206
miR-942-x	ENSCHIT00000013376	miR-92-x	ENSCHIT00000018797	chi-miR-133a-5p	ENSCHIT00000015216
miR-3615-z	ENSCHIT00000013401	miR-8903-z	ENSCHIT00000018801	chi-miR-133a-3p	ENSCHIT00000015452
miR-629-x	ENSCHIT00000013413	miR-671-x	ENSCHIT00000018812	chi-miR-133b	ENSCHIT00000015474
miR-625-y	ENSCHIT00000013423	miR-1599-z	ENSCHIT00000019013	chi-miR-144-3p	ENSCHIT00000015497
miR-570-y	ENSCHIT00000013434	miR-410-y	ENSCHIT00000019063	chi-miR-184	ENSCHIT00000015517
miR-1284-z	ENSCHIT00000013440	miR-301-x	ENSCHIT00000019084	chi-miR-188-5p	ENSCHIT00000015533
miR-709-z	ENSCHIT00000013453	miR-539-x	ENSCHIT00000019117	chi-miR-200a	ENSCHIT00000015541
miR-10-y	ENSCHIT00000013485	miR-2285-y	ENSCHIT00000019152	chi-miR-200b	ENSCHIT00000015552
miR-641-z	ENSCHIT00000013497	miR-449-y	ENSCHIT00000019221	chi-miR-206	ENSCHIT00000015565
miR-4447-z	ENSCHIT00000013511	miR-18-x	ENSCHIT00000019324	chi-miR-208b	ENSCHIT00000015610
miR-677-z	ENSCHIT00000013553	miR-130-x	ENSCHIT00000019354	chi-miR-429	ENSCHIT00000015659
miR-1271-y	ENSCHIT00000013571	miR-434-x	ENSCHIT00000019503	chi-miR-499-5p	ENSCHIT00000015704
miR-550-x	ENSCHIT00000013575	miR-6535-z	ENSCHIT00000019546	chi-miR-499-3p	ENSCHIT00000015766
miR-624-x	ENSCHIT00000013578	miR-149-y	ENSCHIT00000019576	chi-miR-504	ENSCHIT00000016155
novel-m0001-3p	ENSCHIT00000013603	miR-6121-y	ENSCHIT00000019611	chi-miR-660	ENSCHIT00000016333
novel-m0071-5p	ENSCHIT00000013608	miR-2312-z	ENSCHIT00000019666	miR-486-x	ENSCHIT00000016350
novel-m0073-5p	ENSCHIT00000013621	miR-2356-z	ENSCHIT00000019681	miR-4454-z	ENSCHIT00000016355
novel-m0202-3p	ENSCHIT00000013622	miR-323-z	ENSCHIT00000019686	miR-2779-z	ENSCHIT00000016399
novel-m0227-5p	ENSCHIT00000013630	miR-342-x	ENSCHIT00000019693	miR-205-x	ENSCHIT00000016442
novel-m0436-5p	ENSCHIT00000013694	miR-2387-z	ENSCHIT00000019761	miR-7550-x	ENSCHIT00000016534
novel-m0368-5p	ENSCHIT00000013700	miR-668-x	ENSCHIT00000019762	miR-206-y	ENSCHIT00000016537
novel-m0407-3p	ENSCHIT00000013716	miR-453-z	ENSCHIT00000019775	miR-11202-x	ENSCHIT00000016651
novel-m0469-5p	ENSCHIT00000013748	miR-1197-x	ENSCHIT00000019783	miR-7550-z	ENSCHIT00000016695
novel-m0494-3p	ENSCHIT00000013758	miR-154-y	ENSCHIT00000019793	miR-95-y	ENSCHIT00000016850
novel-m0517-5p	ENSCHIT00000013769	miR-1185-y	ENSCHIT00000019875	miR-1247-x	ENSCHIT00000016863
	ENSCHIT00000013774	miR-509-y	ENSCHIT00000019884	miR-133-x	ENSCHIT00000016947
	ENSCHIT00000013858	miR-508-y	ENSCHIT00000019897	miR-451-x	ENSCHIT00000016954
	ENSCHIT00000013899	miR-872-x	ENSCHIT00000020139	miR-375-y	ENSCHIT00000017056
	ENSCHIT00000013912	miR-1246-z	ENSCHIT00000020169	miR-133-y	ENSCHIT00000017091
	ENSCHIT00000014000	novel-m0010-5p	ENSCHIT00000020261	miR-499-x	ENSCHIT00000017118
	ENSCHIT00000014126	novel-m0011-3p	ENSCHIT00000020322	miR-200-y	ENSCHIT00000017122
	ENSCHIT00000014290	novel-m0018-5p	ENSCHIT00000020353	miR-206-z	ENSCHIT00000017132
	ENSCHIT00000014299	novel-m0015-5p	ENSCHIT00000020386	miR-205-z	ENSCHIT00000017257
	ENSCHIT00000014310	novel-m0019-3p	ENSCHIT00000020466	miR-486-z	ENSCHIT00000017259
	ENSCHIT00000014356	novel-m0044-3p	ENSCHIT00000020480	miR-6240-z	ENSCHIT00000017270
	ENSCHIT00000014362	novel-m0017-5p	ENSCHIT00000020648	miR-139-x	ENSCHIT00000017273
	ENSCHIT00000014376	novel-m0040-5p	ENSCHIT00000020673	miR-11987-z	ENSCHIT00000017295
	ENSCHIT00000014383	novel-m0035-5p	ENSCHIT00000020795	miR-9771-z	ENSCHIT00000017317
	ENSCHIT00000014387	novel-m0036-3p	ENSCHIT00000020822	miR-150-x	ENSCHIT00000017320
	ENSCHIT00000014442	novel-m0033-5p	ENSCHIT00000020840	miR-2904-z	ENSCHIT00000017331
	ENSCHIT00000014492	novel-m0039-5p	ENSCHIT00000020849	miR-500-z	ENSCHIT00000017421
	ENSCHIT00000014520	novel-m0066-3p	ENSCHIT00000020853	miR-212-y	ENSCHIT00000017425
	ENSCHIT00000014529	novel-m0060-5p	ENSCHIT00000020881	miR-500-x	ENSCHIT00000017435
	ENSCHIT00000014543	novel-m0047-5p	ENSCHIT00000021003	miR-206-x	ENSCHIT00000017448
	ENSCHIT00000014544	novel-m0046-5p	ENSCHIT00000021024	miR-200-x	ENSCHIT00000017449
	ENSCHIT00000014610	novel-m0076-5p	ENSCHIT00000021103	miR-9027-z	ENSCHIT00000017453
	ENSCHIT00000014613	novel-m0049-3p	ENSCHIT00000021126	miR-184-y	ENSCHIT00000017478
	ENSCHIT00000014637	novel-m0080-5p	ENSCHIT00000021187	miR-499-z	ENSCHIT00000017553
	ENSCHIT00000014645	novel-m0094-3p	ENSCHIT00000021207	miR-506-x	ENSCHIT00000017663
	ENSCHIT00000014720	novel-m0068-5p	ENSCHIT00000021333	miR-139-y	ENSCHIT00000017686
	ENSCHIT00000014770	novel-m0072-5p	ENSCHIT00000021362	miR-362-y	ENSCHIT00000017811
	ENSCHIT00000014774	novel-m0065-3p	ENSCHIT00000021419	miR-3135-z	ENSCHIT00000017899
	ENSCHIT00000014814	novel-m0064-3p	ENSCHIT00000021428	miR-362-z	ENSCHIT00000017962
	ENSCHIT00000014820	novel-m0062-3p	ENSCHIT00000021438	miR-195-y	ENSCHIT00000018125
	ENSCHIT00000014931	novel-m0091-5p	ENSCHIT00000021446	miR-302-y	ENSCHIT00000018239
	ENSCHIT00000014939	novel-m0118-5p	ENSCHIT00000021456	miR-153-y	ENSCHIT00000018240
	ENSCHIT00000014953	novel-m0096-5p	ENSCHIT00000021480	miR-208-y	ENSCHIT00000018248
	ENSCHIT00000015099	novel-m0128-3p	ENSCHIT00000021515	novel-m0028-5p	ENSCHIT00000018255
	ENSCHIT00000015145	novel-m0078-5p	ENSCHIT00000021522	novel-m0165-3p	ENSCHIT00000018288
	ENSCHIT00000015160	novel-m0079-3p	ENSCHIT00000021531	novel-m0102-5p	ENSCHIT00000018304
	ENSCHIT00000015174	novel-m0160-5p	ENSCHIT00000021694	novel-m0122-5p	ENSCHIT00000018305
	ENSCHIT00000015255	novel-m0123-3p	ENSCHIT00000021704	novel-m0130-3p	ENSCHIT00000018314
	ENSCHIT00000015263	novel-m0131-3p	ENSCHIT00000021719	novel-m0264-5p	ENSCHIT00000018361
	ENSCHIT00000015286	novel-m0099-3p	ENSCHIT00000021732	novel-m0358-5p	ENSCHIT00000018459
	ENSCHIT00000015291	novel-m0095-5p	ENSCHIT00000022009	novel-m0231-3p	ENSCHIT00000018471
	ENSCHIT00000015310	novel-m0124-3p	ENSCHIT00000022033	novel-m0389-5p	ENSCHIT00000018737
	ENSCHIT00000015311	novel-m0152-3p	ENSCHIT00000022036	novel-m0302-5p	ENSCHIT00000018743
	ENSCHIT00000015324	novel-m0110-3p	ENSCHIT00000022046	novel-m0310-3p	ENSCHIT00000018820
	ENSCHIT00000015327	novel-m0111-3p	ENSCHIT00000022109	novel-m0433-3p	ENSCHIT00000018836
	ENSCHIT00000015329	novel-m0112-3p	ENSCHIT00000022249	novel-m0443-5p	ENSCHIT00000018843
	ENSCHIT00000015347	novel-m0113-3p	ENSCHIT00000022310	novel-m0555-3p	ENSCHIT00000018864
	ENSCHIT00000015363	novel-m0114-3p	ENSCHIT00000022315		ENSCHIT00000018893
	ENSCHIT00000015375	novel-m0146-5p	ENSCHIT00000022319		ENSCHIT00000019063
	ENSCHIT00000015399	novel-m0133-3p	ENSCHIT00000022327		ENSCHIT00000019084
	ENSCHIT00000015401	novel-m0175-3p	ENSCHIT00000022413		ENSCHIT00000019086
	ENSCHIT00000015419	novel-m0273-5p	ENSCHIT00000022432		ENSCHIT00000019117
	ENSCHIT00000015427	novel-m0134-5p	ENSCHIT00000022457		ENSCHIT00000019143
	ENSCHIT00000015452	novel-m0138-3p	ENSCHIT00000022740		ENSCHIT00000019151
	ENSCHIT00000015474	novel-m0162-5p	ENSCHIT00000022799		ENSCHIT00000019154
	ENSCHIT00000015497	novel-m0168-3p	ENSCHIT00000022809		ENSCHIT00000019180
	ENSCHIT00000015506	novel-m0180-5p	ENSCHIT00000022820		ENSCHIT00000019183
	ENSCHIT00000015517	novel-m0173-3p	ENSCHIT00000022869		ENSCHIT00000019267
	ENSCHIT00000015533	novel-m0194-3p	ENSCHIT00000022879		ENSCHIT00000019268
	ENSCHIT00000015535	novel-m0169-5p	ENSCHIT00000022885		ENSCHIT00000019288
	ENSCHIT00000015541	novel-m0170-5p	ENSCHIT00000022889		ENSCHIT00000019298
	ENSCHIT00000015552	novel-m0248-5p	ENSCHIT00000022891		ENSCHIT00000019324
	ENSCHIT00000015558	novel-m0172-5p	ENSCHIT00000022988		ENSCHIT00000019344
	ENSCHIT00000015564	novel-m0176-3p	ENSCHIT00000023016		ENSCHIT00000019391
	ENSCHIT00000015565	novel-m0210-3p	ENSCHIT00000023071		ENSCHIT00000019471
	ENSCHIT00000015579	novel-m0324-5p	ENSCHIT00000023078		ENSCHIT00000019486
	ENSCHIT00000015616	novel-m0283-3p	ENSCHIT00000023154		ENSCHIT00000019502
	ENSCHIT00000015618	novel-m0325-5p	ENSCHIT00000023243		ENSCHIT00000019522
	ENSCHIT00000015624	novel-m0326-3p	ENSCHIT00000023246		ENSCHIT00000019533
	ENSCHIT00000015659	novel-m0204-3p	ENSCHIT00000023307		ENSCHIT00000019576
	ENSCHIT00000015704	novel-m0317-5p	ENSCHIT00000023343		ENSCHIT00000019585
	ENSCHIT00000015772	novel-m0293-3p	ENSCHIT00000023497		ENSCHIT00000019630
	ENSCHIT00000015773	novel-m0224-3p	ENSCHIT00000023563		ENSCHIT00000019634
	ENSCHIT00000015857	novel-m0229-3p	ENSCHIT00000023570		ENSCHIT00000019647
	ENSCHIT00000015859	novel-m0238-3p	ENSCHIT00000023578		ENSCHIT00000019664
	ENSCHIT00000015868	novel-m0257-3p	ENSCHIT00000023587		ENSCHIT00000019725
	ENSCHIT00000015875	novel-m0258-5p	ENSCHIT00000023593		ENSCHIT00000019752
	ENSCHIT00000015886	novel-m0427-3p	ENSCHIT00000023654		ENSCHIT00000019761
	ENSCHIT00000015908	novel-m0327-5p	ENSCHIT00000023663		ENSCHIT00000019762
	ENSCHIT00000015910	novel-m0379-5p	ENSCHIT00000023672		ENSCHIT00000019872
	ENSCHIT00000015955	novel-m0452-3p	ENSCHIT00000023682		ENSCHIT00000019954
	ENSCHIT00000016052	novel-m0503-3p	ENSCHIT00000023697		ENSCHIT00000019975
	ENSCHIT00000016054	novel-m0504-5p	ENSCHIT00000023716		ENSCHIT00000020010
	ENSCHIT00000016059	novel-m0533-3p	ENSCHIT00000023822		ENSCHIT00000020058
	ENSCHIT00000016061	novel-m0535-5p	ENSCHIT00000023892		ENSCHIT00000020062
	ENSCHIT00000016108	novel-m0563-5p	ENSCHIT00000023899		ENSCHIT00000020131
	ENSCHIT00000016113	chi-miR-129-5p	ENSCHIT00000023935		ENSCHIT00000020242
	ENSCHIT00000016155	chi-miR-1307-5p	ENSCHIT00000023938		ENSCHIT00000020420
	ENSCHIT00000016172	chi-miR-133a-5p	ENSCHIT00000023942		ENSCHIT00000020426
	ENSCHIT00000016190	chi-miR-133b	ENSCHIT00000023945		ENSCHIT00000020430
	ENSCHIT00000016208	chi-miR-146b-3p	ENSCHIT00000023952		ENSCHIT00000020461
	ENSCHIT00000016340	chi-miR-184	ENSCHIT00000023959		ENSCHIT00000020466
	ENSCHIT00000016350	chi-miR-206	ENSCHIT00000024007		ENSCHIT00000020499
	ENSCHIT00000016355	chi-miR-208b	ENSCHIT00000024137		ENSCHIT00000020546
	ENSCHIT00000016379	chi-miR-211	ENSCHIT00000024148		ENSCHIT00000020579
	ENSCHIT00000016399	chi-miR-24-5p	ENSCHIT00000024158		ENSCHIT00000020584
	ENSCHIT00000016414	chi-miR-33a-3p	ENSCHIT00000024166		ENSCHIT00000020677
	ENSCHIT00000016604	chi-miR-34b-5p	ENSCHIT00000024181		ENSCHIT00000020982
	ENSCHIT00000016661	chi-miR-504	ENSCHIT00000024331		ENSCHIT00000020987
	ENSCHIT00000016750	miR-99-x	ENSCHIT00000024408		ENSCHIT00000021007
	ENSCHIT00000016779	miR-100-x	ENSCHIT00000024420		ENSCHIT00000021049
	ENSCHIT00000016810	miR-4334-y	ENSCHIT00000024587		ENSCHIT00000021050
	ENSCHIT00000016824	miR-4454-z	ENSCHIT00000024593		ENSCHIT00000021075
	ENSCHIT00000016836	miR-2779-z	ENSCHIT00000024599		ENSCHIT00000021079
	ENSCHIT00000016883	miR-7550-x	ENSCHIT00000024608		ENSCHIT00000021157
	ENSCHIT00000016931	miR-206-y	ENSCHIT00000024626		ENSCHIT00000021192
	ENSCHIT00000016947	miR-11202-x	ENSCHIT00000024631		ENSCHIT00000021202
	ENSCHIT00000016954	miR-7550-z	ENSCHIT00000024647		ENSCHIT00000021351
	ENSCHIT00000016997	miR-95-y	ENSCHIT00000024656		ENSCHIT00000021434
	ENSCHIT00000017003	miR-1247-x	ENSCHIT00000024680		ENSCHIT00000021446
	ENSCHIT00000017019	miR-133-x	ENSCHIT00000024697		ENSCHIT00000021480
	ENSCHIT00000017033	miR-133-y	ENSCHIT00000024712		ENSCHIT00000021549
	ENSCHIT00000017037	miR-6519-z	ENSCHIT00000024715		ENSCHIT00000021708
	ENSCHIT00000017056	miR-507-y	ENSCHIT00000024801		ENSCHIT00000021811
	ENSCHIT00000017091	miR-499-x	ENSCHIT00000024995		ENSCHIT00000022046
	ENSCHIT00000017096	miR-206-z	ENSCHIT00000025054		ENSCHIT00000022078
	ENSCHIT00000017098	miR-6516-z	ENSCHIT00000025189		ENSCHIT00000022094
	ENSCHIT00000017118	miR-215-z	ENSCHIT00000025364		ENSCHIT00000022109
	ENSCHIT00000017122	miR-424-y	ENSCHIT00000025366		ENSCHIT00000022203
	ENSCHIT00000017126	miR-4301-z	ENSCHIT00000025374		ENSCHIT00000022223
	ENSCHIT00000017132	miR-216-x	ENSCHIT00000025726		ENSCHIT00000022232
	ENSCHIT00000017143	miR-507-z	ENSCHIT00000025730		ENSCHIT00000022236
	ENSCHIT00000017156	miR-1839-y	ENSCHIT00000025885		ENSCHIT00000022239
	ENSCHIT00000017176	miR-1247-y	ENSCHIT00000025918		ENSCHIT00000022255
	ENSCHIT00000017200	miR-188-x	ENSCHIT00000025923		ENSCHIT00000022300
	ENSCHIT00000017203	miR-500-z	ENSCHIT00000026022		ENSCHIT00000022323
	ENSCHIT00000017206	miR-1329-x	ENSCHIT00000026053		ENSCHIT00000022535
	ENSCHIT00000017213	miR-735-y	ENSCHIT00000026277		ENSCHIT00000022572
	ENSCHIT00000017271	miR-326-y	ENSCHIT00000026590		ENSCHIT00000022578
	ENSCHIT00000017278	miR-206-x	ENSCHIT00000026619		ENSCHIT00000022603
	ENSCHIT00000017325	miR-735-x	ENSCHIT00000026692		ENSCHIT00000022665
	ENSCHIT00000017355	miR-184-y	ENSCHIT00000026699		ENSCHIT00000022672
	ENSCHIT00000017418	miR-6936-y	ENSCHIT00000026743		ENSCHIT00000022690
	ENSCHIT00000017438	miR-139-y	ENSCHIT00000026751		ENSCHIT00000022741
	ENSCHIT00000017489	miR-195-y	ENSCHIT00000026908		ENSCHIT00000022807
	ENSCHIT00000017495	miR-302-y	ENSCHIT00000027009		ENSCHIT00000022814
	ENSCHIT00000017512	miR-153-y	ENSCHIT00000027031		ENSCHIT00000022816
	ENSCHIT00000017517	miR-208-y	ENSCHIT00000027054		ENSCHIT00000022824
	ENSCHIT00000017525	miR-1623-z	ENSCHIT00000027077		ENSCHIT00000022863
	ENSCHIT00000017562	miR-7863-z	ENSCHIT00000027082		ENSCHIT00000022944
	ENSCHIT00000017734	novel-m0001-3p	ENSCHIT00000027084		ENSCHIT00000022969
	ENSCHIT00000017738	novel-m0067-3p	ENSCHIT00000027091		ENSCHIT00000023071
	ENSCHIT00000017789	novel-m0165-3p	ENSCHIT00000027094		ENSCHIT00000023154
	ENSCHIT00000017795	novel-m0122-5p	ENSCHIT00000027116		ENSCHIT00000023201
	ENSCHIT00000017837	novel-m0130-3p	ENSCHIT00000027282		ENSCHIT00000023324
	ENSCHIT00000017899	novel-m0181-5p	ENSCHIT00000027293		ENSCHIT00000023336
	ENSCHIT00000017901	novel-m0153-5p	ENSCHIT00000027495		ENSCHIT00000023340
	ENSCHIT00000017917	novel-m0264-5p	ENSCHIT00000027769		ENSCHIT00000023348
	ENSCHIT00000017920	novel-m0358-5p	ENSCHIT00000027999		ENSCHIT00000023453
	ENSCHIT00000017925	novel-m0231-3p	ENSCHIT00000028090		ENSCHIT00000023461
	ENSCHIT00000017944	novel-m0302-5p	ENSCHIT00000028108		ENSCHIT00000023470
	ENSCHIT00000017953	novel-m0310-3p	ENSCHIT00000028113		ENSCHIT00000023563
	ENSCHIT00000017967	novel-m0366-3p	ENSCHIT00000028130		ENSCHIT00000023570
	ENSCHIT00000017984	novel-m0375-5p	ENSCHIT00000028181		ENSCHIT00000023571
	ENSCHIT00000018078	novel-m0400-5p	ENSCHIT00000028240		ENSCHIT00000023578
	ENSCHIT00000018117	novel-m0424-3p	ENSCHIT00000028405		ENSCHIT00000023579
	ENSCHIT00000018164	novel-m0425-5p	ENSCHIT00000028409		ENSCHIT00000023587
	ENSCHIT00000018168	novel-m0433-3p	ENSCHIT00000028570		ENSCHIT00000023593
	ENSCHIT00000018290		ENSCHIT00000028677		ENSCHIT00000023627
	ENSCHIT00000018304		ENSCHIT00000028727		ENSCHIT00000023641
	ENSCHIT00000018343		ENSCHIT00000028971		ENSCHIT00000023656
	ENSCHIT00000018346		ENSCHIT00000029251		ENSCHIT00000023669
	ENSCHIT00000018377		ENSCHIT00000029348		ENSCHIT00000023716
	ENSCHIT00000018391		ENSCHIT00000029375		ENSCHIT00000023768
	ENSCHIT00000018399		ENSCHIT00000029781		ENSCHIT00000023771
	ENSCHIT00000018423		ENSCHIT00000029811		ENSCHIT00000023884
	ENSCHIT00000018427		ENSCHIT00000029831		ENSCHIT00000023906
	ENSCHIT00000018433		ENSCHIT00000029844		ENSCHIT00000023922
	ENSCHIT00000018437		ENSCHIT00000029872		ENSCHIT00000023935
	ENSCHIT00000018459		ENSCHIT00000029877		ENSCHIT00000023945
	ENSCHIT00000018460		ENSCHIT00000029973		ENSCHIT00000023952
	ENSCHIT00000018471		ENSCHIT00000029977		ENSCHIT00000023959
	ENSCHIT00000018475		ENSCHIT00000030145		ENSCHIT00000024113
	ENSCHIT00000018494		ENSCHIT00000030460		ENSCHIT00000024157
	ENSCHIT00000018513		ENSCHIT00000030532		ENSCHIT00000024246
	ENSCHIT00000018531		ENSCHIT00000030550		ENSCHIT00000024258
	ENSCHIT00000018540		ENSCHIT00000030561		ENSCHIT00000024288
	ENSCHIT00000018543		ENSCHIT00000030581		ENSCHIT00000024298
	ENSCHIT00000018552		ENSCHIT00000030600		ENSCHIT00000024334
	ENSCHIT00000018557		ENSCHIT00000030646		ENSCHIT00000024345
	ENSCHIT00000018561		ENSCHIT00000030741		ENSCHIT00000024368
	ENSCHIT00000018566		ENSCHIT00000030772		ENSCHIT00000024398
	ENSCHIT00000018576		ENSCHIT00000031128		ENSCHIT00000024493
	ENSCHIT00000018599		ENSCHIT00000031138		ENSCHIT00000024505
	ENSCHIT00000018612		ENSCHIT00000031231		ENSCHIT00000024566
	ENSCHIT00000018615		ENSCHIT00000031254		ENSCHIT00000024623
	ENSCHIT00000018900		ENSCHIT00000031276		ENSCHIT00000024656
	ENSCHIT00000018901		ENSCHIT00000031292		ENSCHIT00000024680
	ENSCHIT00000018925		ENSCHIT00000031297		ENSCHIT00000024691
	ENSCHIT00000018948		ENSCHIT00000031308		ENSCHIT00000024697
	ENSCHIT00000018969		ENSCHIT00000031647		ENSCHIT00000024698
	ENSCHIT00000019093		ENSCHIT00000031695		ENSCHIT00000024707
	ENSCHIT00000019108		ENSCHIT00000032046		ENSCHIT00000024713
	ENSCHIT00000019140		ENSCHIT00000032051		ENSCHIT00000024729
	ENSCHIT00000019206		ENSCHIT00000032091		ENSCHIT00000024733
	ENSCHIT00000019232		ENSCHIT00000032102		ENSCHIT00000024751
	ENSCHIT00000019249		ENSCHIT00000032110		ENSCHIT00000024766
	ENSCHIT00000019260		ENSCHIT00000032119		ENSCHIT00000024911
	ENSCHIT00000019268		ENSCHIT00000032129		ENSCHIT00000024937
	ENSCHIT00000019283		ENSCHIT00000032131		ENSCHIT00000024976
	ENSCHIT00000019285		ENSCHIT00000032135		ENSCHIT00000024983
	ENSCHIT00000019288		ENSCHIT00000032137		ENSCHIT00000025061
	ENSCHIT00000019290		ENSCHIT00000032146		ENSCHIT00000025123
	ENSCHIT00000019298		ENSCHIT00000032153		ENSCHIT00000025148
	ENSCHIT00000019386		ENSCHIT00000032159		ENSCHIT00000025163
	ENSCHIT00000019460		ENSCHIT00000032163		ENSCHIT00000025191
	ENSCHIT00000019464		ENSCHIT00000032278		ENSCHIT00000025214
	ENSCHIT00000019471		ENSCHIT00000032294		ENSCHIT00000025245
	ENSCHIT00000019486		ENSCHIT00000032300		ENSCHIT00000025256
	ENSCHIT00000019495		ENSCHIT00000032336		ENSCHIT00000025272
	ENSCHIT00000019502		ENSCHIT00000032383		ENSCHIT00000025283
	ENSCHIT00000019549		ENSCHIT00000032659		ENSCHIT00000025290
	ENSCHIT00000019559		ENSCHIT00000032672		ENSCHIT00000025296
	ENSCHIT00000019576		ENSCHIT00000032712		ENSCHIT00000025297
	ENSCHIT00000019616		ENSCHIT00000032822		ENSCHIT00000025306
	ENSCHIT00000019630		ENSCHIT00000032910		ENSCHIT00000025314
	ENSCHIT00000019631		ENSCHIT00000032921		ENSCHIT00000025393
	ENSCHIT00000019636		ENSCHIT00000032934		ENSCHIT00000025445
	ENSCHIT00000019796		ENSCHIT00000032972		ENSCHIT00000025456
	ENSCHIT00000019870		ENSCHIT00000032984		ENSCHIT00000025462
	ENSCHIT00000019954		ENSCHIT00000032986		ENSCHIT00000025465
	ENSCHIT00000019971		ENSCHIT00000032996		ENSCHIT00000025496
	ENSCHIT00000020032		ENSCHIT00000033197		ENSCHIT00000025509
	ENSCHIT00000020059		ENSCHIT00000033308		ENSCHIT00000025516
	ENSCHIT00000020131		ENSCHIT00000033424		ENSCHIT00000025544
	ENSCHIT00000020189		ENSCHIT00000033447		ENSCHIT00000025581
	ENSCHIT00000020480		ENSCHIT00000033479		ENSCHIT00000025590
	ENSCHIT00000020511		ENSCHIT00000033490		ENSCHIT00000025652
	ENSCHIT00000020518		ENSCHIT00000033506		ENSCHIT00000025730
	ENSCHIT00000020579		ENSCHIT00000033516		ENSCHIT00000025861
	ENSCHIT00000020584		ENSCHIT00000033587		ENSCHIT00000025963
	ENSCHIT00000020642		ENSCHIT00000033595		ENSCHIT00000026009
	ENSCHIT00000020762		ENSCHIT00000033596		ENSCHIT00000026070
	ENSCHIT00000020764		ENSCHIT00000033613		ENSCHIT00000026165
	ENSCHIT00000020821		ENSCHIT00000033721		ENSCHIT00000026177
	ENSCHIT00000020853		ENSCHIT00000033752		ENSCHIT00000026272
	ENSCHIT00000020881		ENSCHIT00000033772		ENSCHIT00000026345
	ENSCHIT00000020954		ENSCHIT00000033808		ENSCHIT00000026346
	ENSCHIT00000021007		ENSCHIT00000033976		ENSCHIT00000026368
	ENSCHIT00000021020		ENSCHIT00000034001		ENSCHIT00000026386
	ENSCHIT00000021174		ENSCHIT00000034095		ENSCHIT00000026392
	ENSCHIT00000021213		ENSCHIT00000034192		ENSCHIT00000026394
	ENSCHIT00000021223		ENSCHIT00000034194		ENSCHIT00000026699
	ENSCHIT00000021225		ENSCHIT00000034677		ENSCHIT00000026707
	ENSCHIT00000021238		ENSCHIT00000034733		ENSCHIT00000026722
	ENSCHIT00000021247		ENSCHIT00000034742		ENSCHIT00000026747
	ENSCHIT00000021281		ENSCHIT00000034936		ENSCHIT00000026766
	ENSCHIT00000021292		ENSCHIT00000034939		ENSCHIT00000026772
	ENSCHIT00000021300		ENSCHIT00000035092		ENSCHIT00000026785
	ENSCHIT00000021302		ENSCHIT00000035113		ENSCHIT00000026801
	ENSCHIT00000021321		ENSCHIT00000035124		ENSCHIT00000026805
	ENSCHIT00000021323		ENSCHIT00000035424		ENSCHIT00000026808
	ENSCHIT00000021351		ENSCHIT00000035610		ENSCHIT00000026811
	ENSCHIT00000021352		ENSCHIT00000035891		ENSCHIT00000026816
	ENSCHIT00000021362		ENSCHIT00000035913		ENSCHIT00000026830
	ENSCHIT00000021434		ENSCHIT00000035927		ENSCHIT00000026834
	ENSCHIT00000021446		ENSCHIT00000036027		ENSCHIT00000026849
	ENSCHIT00000021463		ENSCHIT00000036030		ENSCHIT00000026874
	ENSCHIT00000021480		ENSCHIT00000036039		ENSCHIT00000026895
	ENSCHIT00000021515		ENSCHIT00000036042		ENSCHIT00000026938
	ENSCHIT00000021519		ENSCHIT00000036066		ENSCHIT00000026947
	ENSCHIT00000021522		ENSCHIT00000036260		ENSCHIT00000026954
	ENSCHIT00000021531		ENSCHIT00000036323		ENSCHIT00000026966
	ENSCHIT00000021594		ENSCHIT00000036354		ENSCHIT00000026970
	ENSCHIT00000021628		ENSCHIT00000036366		ENSCHIT00000026971
	ENSCHIT00000021651		ENSCHIT00000036459		ENSCHIT00000027006
	ENSCHIT00000021669		ENSCHIT00000036477		ENSCHIT00000027027
	ENSCHIT00000021677		ENSCHIT00000036642		ENSCHIT00000027068
	ENSCHIT00000021681		ENSCHIT00000036645		ENSCHIT00000027079
	ENSCHIT00000021683		ENSCHIT00000036650		ENSCHIT00000027082
	ENSCHIT00000021694		ENSCHIT00000036651		ENSCHIT00000027086
	ENSCHIT00000021719		ENSCHIT00000036923		ENSCHIT00000027092
	ENSCHIT00000021728		ENSCHIT00000037030		ENSCHIT00000027100
	ENSCHIT00000021737		ENSCHIT00000037210		ENSCHIT00000027110
	ENSCHIT00000021817		ENSCHIT00000037493		ENSCHIT00000027179
	ENSCHIT00000021820		ENSCHIT00000037508		ENSCHIT00000027238
	ENSCHIT00000021845		ENSCHIT00000037521		ENSCHIT00000027245
	ENSCHIT00000022094		ENSCHIT00000037548		ENSCHIT00000027262
	ENSCHIT00000022127		ENSCHIT00000038002		ENSCHIT00000027271
	ENSCHIT00000022131		ENSCHIT00000038052		ENSCHIT00000027276
	ENSCHIT00000022199		ENSCHIT00000038058		ENSCHIT00000027287
	ENSCHIT00000022232		ENSCHIT00000038137		ENSCHIT00000027290
	ENSCHIT00000022239		ENSCHIT00000038329		ENSCHIT00000027294
	ENSCHIT00000022255		ENSCHIT00000038337		ENSCHIT00000027309
	ENSCHIT00000022274		ENSCHIT00000038346		ENSCHIT00000027310
	ENSCHIT00000022281		ENSCHIT00000038408		ENSCHIT00000027346
	ENSCHIT00000022311		ENSCHIT00000038684		ENSCHIT00000027429
	ENSCHIT00000022413		ENSCHIT00000038913		ENSCHIT00000027453
	ENSCHIT00000022432		ENSCHIT00000038969		ENSCHIT00000027870
	ENSCHIT00000022457		ENSCHIT00000038986		ENSCHIT00000027873
	ENSCHIT00000022480		ENSCHIT00000038992		ENSCHIT00000027896
	ENSCHIT00000022535		ENSCHIT00000039000		ENSCHIT00000028089
	ENSCHIT00000022578		ENSCHIT00000039269		ENSCHIT00000028090
	ENSCHIT00000022631		ENSCHIT00000039280		ENSCHIT00000028113
	ENSCHIT00000022640		ENSCHIT00000039302		ENSCHIT00000028130
	ENSCHIT00000022642		ENSCHIT00000039352		ENSCHIT00000028181
	ENSCHIT00000022653		ENSCHIT00000039363		ENSCHIT00000028234
	ENSCHIT00000022655		ENSCHIT00000039511		ENSCHIT00000028304
	ENSCHIT00000022678		ENSCHIT00000039545		ENSCHIT00000028379
	ENSCHIT00000022684		ENSCHIT00000039564		ENSCHIT00000028419
	ENSCHIT00000022693		ENSCHIT00000039576		ENSCHIT00000028689
	ENSCHIT00000022741		ENSCHIT00000039578		ENSCHIT00000028727
	ENSCHIT00000022749		ENSCHIT00000039700		ENSCHIT00000028805
	ENSCHIT00000022790		ENSCHIT00000039705		ENSCHIT00000028954
	ENSCHIT00000022821		ENSCHIT00000039864		ENSCHIT00000028963
	ENSCHIT00000022829		ENSCHIT00000040091		ENSCHIT00000028976
	ENSCHIT00000022836		ENSCHIT00000040385		ENSCHIT00000028979
	ENSCHIT00000022858		ENSCHIT00000040390		ENSCHIT00000029006
	ENSCHIT00000022862		ENSCHIT00000040631		ENSCHIT00000029009
	ENSCHIT00000022869		ENSCHIT00000040634		ENSCHIT00000029220
	ENSCHIT00000022873		ENSCHIT00000040655		ENSCHIT00000029222
	ENSCHIT00000022878		ENSCHIT00000040659		ENSCHIT00000029233
	ENSCHIT00000022900		ENSCHIT00000040675		ENSCHIT00000029384
	ENSCHIT00000022972		ENSCHIT00000040684		ENSCHIT00000029420
	ENSCHIT00000022976		ENSCHIT00000040687		ENSCHIT00000029424
	ENSCHIT00000023058		ENSCHIT00000040693		ENSCHIT00000029450
	ENSCHIT00000023122		ENSCHIT00000040773		ENSCHIT00000029520
	ENSCHIT00000023157		ENSCHIT00000040795		ENSCHIT00000029678
	ENSCHIT00000023160		ENSCHIT00000040802		ENSCHIT00000029693
	ENSCHIT00000023195		ENSCHIT00000040907		ENSCHIT00000029709
	ENSCHIT00000023197		ENSCHIT00000041064		ENSCHIT00000029781
	ENSCHIT00000023250		ENSCHIT00000041065		ENSCHIT00000029811
	ENSCHIT00000023255		ENSCHIT00000041127		ENSCHIT00000029903
	ENSCHIT00000023280		ENSCHIT00000041458		ENSCHIT00000029923
	ENSCHIT00000023397		ENSCHIT00000041476		ENSCHIT00000029944
	ENSCHIT00000023410		ENSCHIT00000041690		ENSCHIT00000029973
	ENSCHIT00000023420		ENSCHIT00000041691		ENSCHIT00000029977
	ENSCHIT00000023425		ENSCHIT00000041692		ENSCHIT00000030079
	ENSCHIT00000023571		ENSCHIT00000041781		ENSCHIT00000030086
	ENSCHIT00000023579		ENSCHIT00000000419		ENSCHIT00000030129
	ENSCHIT00000023641		ENSCHIT00000000420		ENSCHIT00000030139
	ENSCHIT00000023648		ENSCHIT00000000421		ENSCHIT00000030143
	ENSCHIT00000023667		ENSCHIT00000000740		ENSCHIT00000030195
	ENSCHIT00000023674		ENSCHIT00000000742		ENSCHIT00000030210
	ENSCHIT00000023681		ENSCHIT00000000744		ENSCHIT00000030213
	ENSCHIT00000023685		ENSCHIT00000000971		ENSCHIT00000030220
	ENSCHIT00000023698		ENSCHIT00000001160		ENSCHIT00000030230
	ENSCHIT00000023701		ENSCHIT00000001500		ENSCHIT00000030301
	ENSCHIT00000023711		ENSCHIT00000001518		ENSCHIT00000030306
	ENSCHIT00000023735		ENSCHIT00000001520		ENSCHIT00000030312
	ENSCHIT00000023748		ENSCHIT00000001771		ENSCHIT00000030370
	ENSCHIT00000023765		ENSCHIT00000001822		ENSCHIT00000030444
	ENSCHIT00000023784		ENSCHIT00000002679		ENSCHIT00000030489
	ENSCHIT00000023894		ENSCHIT00000002946		ENSCHIT00000030657
	ENSCHIT00000023987		ENSCHIT00000003282		ENSCHIT00000030661
	ENSCHIT00000024012		ENSCHIT00000003637		ENSCHIT00000030679
	ENSCHIT00000024028		ENSCHIT00000003958		ENSCHIT00000030695
	ENSCHIT00000024031		ENSCHIT00000004087		ENSCHIT00000030718
	ENSCHIT00000024040		ENSCHIT00000004178		ENSCHIT00000030860
	ENSCHIT00000024072		ENSCHIT00000004439		ENSCHIT00000030864
	ENSCHIT00000024114		ENSCHIT00000004580		ENSCHIT00000030871
	ENSCHIT00000024119		ENSCHIT00000004639		ENSCHIT00000030879
	ENSCHIT00000024189		ENSCHIT00000004667		ENSCHIT00000030935
	ENSCHIT00000024196		ENSCHIT00000004670		ENSCHIT00000031118
	ENSCHIT00000024232		ENSCHIT00000004895		ENSCHIT00000031141
	ENSCHIT00000024290		ENSCHIT00000005508		ENSCHIT00000031233
	ENSCHIT00000024400		ENSCHIT00000005560		ENSCHIT00000031252
	ENSCHIT00000024408		ENSCHIT00000005567		ENSCHIT00000031472
	ENSCHIT00000024580		ENSCHIT00000005608		ENSCHIT00000031479
	ENSCHIT00000024582		ENSCHIT00000005620		ENSCHIT00000031485
	ENSCHIT00000024656		ENSCHIT00000005640		ENSCHIT00000031492
	ENSCHIT00000024661		ENSCHIT00000005764		ENSCHIT00000031495
	ENSCHIT00000024680		ENSCHIT00000006259		ENSCHIT00000031507
	ENSCHIT00000024688		ENSCHIT00000006375		ENSCHIT00000031534
	ENSCHIT00000024697		ENSCHIT00000006452		ENSCHIT00000031554
	ENSCHIT00000024761		ENSCHIT00000006500		ENSCHIT00000031706
	ENSCHIT00000024763		ENSCHIT00000006583		ENSCHIT00000031750
	ENSCHIT00000024770		ENSCHIT00000006904		ENSCHIT00000031814
	ENSCHIT00000024772		ENSCHIT00000007496		ENSCHIT00000031870
	ENSCHIT00000024780		ENSCHIT00000007996		ENSCHIT00000031911
	ENSCHIT00000024801		ENSCHIT00000008024		ENSCHIT00000032055
	ENSCHIT00000024846		ENSCHIT00000008229		ENSCHIT00000032113
	ENSCHIT00000024855		ENSCHIT00000008263		ENSCHIT00000032136
	ENSCHIT00000024870		ENSCHIT00000008300		ENSCHIT00000032151
	ENSCHIT00000024875		ENSCHIT00000008428		ENSCHIT00000032261
	ENSCHIT00000024879		ENSCHIT00000008677		ENSCHIT00000032265
	ENSCHIT00000024900		ENSCHIT00000008794		ENSCHIT00000032277
	ENSCHIT00000024901		ENSCHIT00000008803		ENSCHIT00000032309
	ENSCHIT00000024963		ENSCHIT00000008884		ENSCHIT00000032340
	ENSCHIT00000024974		ENSCHIT00000008896		ENSCHIT00000032354
	ENSCHIT00000024976		ENSCHIT00000008909		ENSCHIT00000032590
	ENSCHIT00000024983		ENSCHIT00000009186		ENSCHIT00000032663
	ENSCHIT00000024988		ENSCHIT00000009452		ENSCHIT00000032673
	ENSCHIT00000024991		ENSCHIT00000009941		ENSCHIT00000032680
	ENSCHIT00000025006		ENSCHIT00000010020		ENSCHIT00000032682
	ENSCHIT00000025008		ENSCHIT00000010313		ENSCHIT00000032753
	ENSCHIT00000025022		ENSCHIT00000010340		ENSCHIT00000032762
	ENSCHIT00000025087		ENSCHIT00000010690		ENSCHIT00000032872
	ENSCHIT00000025092		ENSCHIT00000010722		ENSCHIT00000032886
	ENSCHIT00000025100		ENSCHIT00000010863		ENSCHIT00000032897
	ENSCHIT00000025107		ENSCHIT00000011148		ENSCHIT00000033028
	ENSCHIT00000025115		ENSCHIT00000011315		ENSCHIT00000033063
	ENSCHIT00000025121		ENSCHIT00000011468		ENSCHIT00000033108
	ENSCHIT00000025133		ENSCHIT00000011550		ENSCHIT00000033141
	ENSCHIT00000025142		ENSCHIT00000011556		ENSCHIT00000033190
	ENSCHIT00000025146		ENSCHIT00000011563		ENSCHIT00000033359
	ENSCHIT00000025148		ENSCHIT00000011740		ENSCHIT00000033441
	ENSCHIT00000025151		ENSCHIT00000011756		ENSCHIT00000033453
	ENSCHIT00000025163		ENSCHIT00000011775		ENSCHIT00000033506
	ENSCHIT00000025173		ENSCHIT00000012059		ENSCHIT00000033516
	ENSCHIT00000025191		ENSCHIT00000012251		ENSCHIT00000033728
	ENSCHIT00000025201		ENSCHIT00000012291		ENSCHIT00000033734
	ENSCHIT00000025202		ENSCHIT00000012294		ENSCHIT00000033752
	ENSCHIT00000025214		ENSCHIT00000012440		ENSCHIT00000033772
	ENSCHIT00000025232		ENSCHIT00000012517		ENSCHIT00000033786
	ENSCHIT00000025274		ENSCHIT00000012530		ENSCHIT00000033796
	ENSCHIT00000025312		ENSCHIT00000012544		ENSCHIT00000033802
	ENSCHIT00000025464		ENSCHIT00000012566		ENSCHIT00000033814
	ENSCHIT00000025520		ENSCHIT00000012827		ENSCHIT00000033825
	ENSCHIT00000025597		ENSCHIT00000012863		ENSCHIT00000033852
	ENSCHIT00000025603		ENSCHIT00000012872		ENSCHIT00000033885
	ENSCHIT00000025711		ENSCHIT00000012908		ENSCHIT00000033902
	ENSCHIT00000025713		ENSCHIT00000013003		ENSCHIT00000033916
	ENSCHIT00000025715		ENSCHIT00000013278		ENSCHIT00000033944
	ENSCHIT00000025723		ENSCHIT00000013288		ENSCHIT00000033964
	ENSCHIT00000025757		ENSCHIT00000013296		ENSCHIT00000033976
	ENSCHIT00000025829		ENSCHIT00000013440		ENSCHIT00000033983
	ENSCHIT00000025918		ENSCHIT00000013630		ENSCHIT00000034003
	ENSCHIT00000025923		ENSCHIT00000013756		ENSCHIT00000034113
	ENSCHIT00000025926		ENSCHIT00000013768		ENSCHIT00000034461
	ENSCHIT00000025934		ENSCHIT00000013993		ENSCHIT00000034531
	ENSCHIT00000026023		ENSCHIT00000014008		ENSCHIT00000034579
	ENSCHIT00000026040		ENSCHIT00000014195		ENSCHIT00000034642
	ENSCHIT00000026043		ENSCHIT00000014199		ENSCHIT00000034700
	ENSCHIT00000026053		ENSCHIT00000014208		ENSCHIT00000034742
	ENSCHIT00000026074		ENSCHIT00000014359		ENSCHIT00000034764
	ENSCHIT00000026075		ENSCHIT00000014373		ENSCHIT00000034936
	ENSCHIT00000026111		ENSCHIT00000014386		ENSCHIT00000034939
	ENSCHIT00000026165		ENSCHIT00000014508		ENSCHIT00000035036
	ENSCHIT00000026176		ENSCHIT00000014637		ENSCHIT00000035085
	ENSCHIT00000026225		ENSCHIT00000014645		ENSCHIT00000035088
	ENSCHIT00000026319		ENSCHIT00000014751		ENSCHIT00000035186
	ENSCHIT00000026345		ENSCHIT00000014762		ENSCHIT00000035193
	ENSCHIT00000026346		ENSCHIT00000014765		ENSCHIT00000035327
	ENSCHIT00000026347		ENSCHIT00000014841		ENSCHIT00000035377
	ENSCHIT00000026368		ENSCHIT00000014963		ENSCHIT00000035398
	ENSCHIT00000026386		ENSCHIT00000014975		ENSCHIT00000035411
	ENSCHIT00000026392		ENSCHIT00000014996		ENSCHIT00000035412
	ENSCHIT00000026394		ENSCHIT00000015024		ENSCHIT00000035421
	ENSCHIT00000026395		ENSCHIT00000015030		ENSCHIT00000035424
	ENSCHIT00000026424		ENSCHIT00000015046		ENSCHIT00000035427
	ENSCHIT00000026502		ENSCHIT00000015053		ENSCHIT00000035436
	ENSCHIT00000026550		ENSCHIT00000015123		ENSCHIT00000035456
	ENSCHIT00000026569		ENSCHIT00000015124		ENSCHIT00000035486
	ENSCHIT00000026572		ENSCHIT00000015142		ENSCHIT00000035490
	ENSCHIT00000026590		ENSCHIT00000015143		ENSCHIT00000035534
	ENSCHIT00000026630		ENSCHIT00000015159		ENSCHIT00000035635
	ENSCHIT00000026647		ENSCHIT00000015184		ENSCHIT00000035676
	ENSCHIT00000026692		ENSCHIT00000015196		ENSCHIT00000035693
	ENSCHIT00000026699		ENSCHIT00000015206		ENSCHIT00000035701
	ENSCHIT00000026773		ENSCHIT00000015216		ENSCHIT00000035721
	ENSCHIT00000026834		ENSCHIT00000015452		ENSCHIT00000035760
	ENSCHIT00000026849		ENSCHIT00000015474		ENSCHIT00000035770
	ENSCHIT00000026895		ENSCHIT00000015497		ENSCHIT00000035773
	ENSCHIT00000026899		ENSCHIT00000015517		ENSCHIT00000035829
	ENSCHIT00000026901		ENSCHIT00000015533		ENSCHIT00000035838
	ENSCHIT00000026913		ENSCHIT00000015541		ENSCHIT00000035915
	ENSCHIT00000026931		ENSCHIT00000015552		ENSCHIT00000035953
	ENSCHIT00000026938		ENSCHIT00000015565		ENSCHIT00000036027
	ENSCHIT00000026943		ENSCHIT00000015610		ENSCHIT00000036030
	ENSCHIT00000026951		ENSCHIT00000015659		ENSCHIT00000036039
	ENSCHIT00000026954		ENSCHIT00000015704		ENSCHIT00000036058
	ENSCHIT00000026966		ENSCHIT00000015766		ENSCHIT00000036157
	ENSCHIT00000027009		ENSCHIT00000016333		ENSCHIT00000036172
	ENSCHIT00000027015		ENSCHIT00000016350		ENSCHIT00000036201
	ENSCHIT00000027027		ENSCHIT00000016355		ENSCHIT00000036206
	ENSCHIT00000027031		ENSCHIT00000016399		ENSCHIT00000036240
	ENSCHIT00000027041		ENSCHIT00000016534		ENSCHIT00000036247
	ENSCHIT00000027054		ENSCHIT00000016537		ENSCHIT00000036267
	ENSCHIT00000027077		ENSCHIT00000016651		ENSCHIT00000036293
	ENSCHIT00000027084		ENSCHIT00000016695		ENSCHIT00000036308
	ENSCHIT00000027091		ENSCHIT00000016850		ENSCHIT00000036354
	ENSCHIT00000027094		ENSCHIT00000016863		ENSCHIT00000036366
	ENSCHIT00000027116		ENSCHIT00000016947		ENSCHIT00000036367
	ENSCHIT00000027173		ENSCHIT00000016954		ENSCHIT00000036405
	ENSCHIT00000027287		ENSCHIT00000017056		ENSCHIT00000036464
	ENSCHIT00000027291		ENSCHIT00000017118		ENSCHIT00000036475
	ENSCHIT00000027309		ENSCHIT00000017122		ENSCHIT00000036594
	ENSCHIT00000027312		ENSCHIT00000017132		ENSCHIT00000036605
	ENSCHIT00000027324		ENSCHIT00000017257		ENSCHIT00000036642
	ENSCHIT00000027357		ENSCHIT00000017259		ENSCHIT00000036665
	ENSCHIT00000027366		ENSCHIT00000017270		ENSCHIT00000036724
	ENSCHIT00000027381		ENSCHIT00000017273		ENSCHIT00000036822
	ENSCHIT00000027393		ENSCHIT00000017295		ENSCHIT00000036854
	ENSCHIT00000027469		ENSCHIT00000017317		ENSCHIT00000036909
	ENSCHIT00000027738		ENSCHIT00000017320		ENSCHIT00000036913
	ENSCHIT00000027745		ENSCHIT00000017331		ENSCHIT00000036963
	ENSCHIT00000027754		ENSCHIT00000017425		ENSCHIT00000036964
	ENSCHIT00000027759		ENSCHIT00000017435		ENSCHIT00000036965
	ENSCHIT00000027770		ENSCHIT00000017448		ENSCHIT00000036968
	ENSCHIT00000027791		ENSCHIT00000017449		ENSCHIT00000036979
	ENSCHIT00000027806		ENSCHIT00000017553		ENSCHIT00000036996
	ENSCHIT00000027864		ENSCHIT00000017663		ENSCHIT00000037013
	ENSCHIT00000027870		ENSCHIT00000017686		ENSCHIT00000037078
	ENSCHIT00000027873		ENSCHIT00000017811		ENSCHIT00000037198
	ENSCHIT00000027878		ENSCHIT00000017899		ENSCHIT00000037329
	ENSCHIT00000027897		ENSCHIT00000017962		ENSCHIT00000037334
	ENSCHIT00000027912		ENSCHIT00000018125		ENSCHIT00000037423
	ENSCHIT00000027935		ENSCHIT00000018240		ENSCHIT00000037430
	ENSCHIT00000027999		ENSCHIT00000018288		ENSCHIT00000037493
	ENSCHIT00000028064		ENSCHIT00000018304		ENSCHIT00000037507
	ENSCHIT00000028089		ENSCHIT00000018305		ENSCHIT00000037508
	ENSCHIT00000028090		ENSCHIT00000018314		ENSCHIT00000037661
	ENSCHIT00000028113		ENSCHIT00000018459		ENSCHIT00000037666
	ENSCHIT00000028130		ENSCHIT00000018471		ENSCHIT00000037681
	ENSCHIT00000028133		ENSCHIT00000018743		ENSCHIT00000037690
	ENSCHIT00000028154		ENSCHIT00000018820		ENSCHIT00000037700
	ENSCHIT00000028194		ENSCHIT00000018836		ENSCHIT00000037706
	ENSCHIT00000028304		ENSCHIT00000018843		ENSCHIT00000037816
	ENSCHIT00000028360		ENSCHIT00000018864		ENSCHIT00000037820
	ENSCHIT00000028495		ENSCHIT00000018893		ENSCHIT00000037986
	ENSCHIT00000028551		ENSCHIT00000019086		ENSCHIT00000038033
	ENSCHIT00000028561		ENSCHIT00000019143		ENSCHIT00000038048
	ENSCHIT00000028569		ENSCHIT00000019151		ENSCHIT00000038060
	ENSCHIT00000028582		ENSCHIT00000019154		ENSCHIT00000038111
	ENSCHIT00000028597		ENSCHIT00000019180		ENSCHIT00000038125
	ENSCHIT00000028629		ENSCHIT00000019183		ENSCHIT00000038136
	ENSCHIT00000028638		ENSCHIT00000019267		ENSCHIT00000038149
	ENSCHIT00000028653		ENSCHIT00000019268		ENSCHIT00000038191
	ENSCHIT00000028675		ENSCHIT00000019288		ENSCHIT00000038201
	ENSCHIT00000028677		ENSCHIT00000019298		ENSCHIT00000038219
	ENSCHIT00000028698		ENSCHIT00000019344		ENSCHIT00000038222
	ENSCHIT00000028727		ENSCHIT00000019391		ENSCHIT00000038228
	ENSCHIT00000028802		ENSCHIT00000019471		ENSCHIT00000038232
	ENSCHIT00000028885		ENSCHIT00000019486		ENSCHIT00000038268
	ENSCHIT00000028917		ENSCHIT00000019502		ENSCHIT00000038296
	ENSCHIT00000029006		ENSCHIT00000019522		ENSCHIT00000038308
	ENSCHIT00000029028		ENSCHIT00000019533		ENSCHIT00000038330
	ENSCHIT00000029058		ENSCHIT00000019585		ENSCHIT00000038367
	ENSCHIT00000029059		ENSCHIT00000019630		ENSCHIT00000038408
	ENSCHIT00000029069		ENSCHIT00000019634		ENSCHIT00000038480
	ENSCHIT00000029090		ENSCHIT00000019647		ENSCHIT00000038517
	ENSCHIT00000029095		ENSCHIT00000019664		ENSCHIT00000038822
	ENSCHIT00000029126		ENSCHIT00000019725		ENSCHIT00000038913
	ENSCHIT00000029131		ENSCHIT00000019752		ENSCHIT00000038931
	ENSCHIT00000029145		ENSCHIT00000019872		ENSCHIT00000038946
	ENSCHIT00000029199		ENSCHIT00000019954		ENSCHIT00000039233
	ENSCHIT00000029219		ENSCHIT00000019975		ENSCHIT00000039284
	ENSCHIT00000029220		ENSCHIT00000020010		ENSCHIT00000039288
	ENSCHIT00000029232		ENSCHIT00000020058		ENSCHIT00000039294
	ENSCHIT00000029348		ENSCHIT00000020062		ENSCHIT00000039370
	ENSCHIT00000029374		ENSCHIT00000020131		ENSCHIT00000039450
	ENSCHIT00000029478		ENSCHIT00000020242		ENSCHIT00000039464
	ENSCHIT00000029495		ENSCHIT00000020420		ENSCHIT00000039472
	ENSCHIT00000029612		ENSCHIT00000020426		ENSCHIT00000039475
	ENSCHIT00000029626		ENSCHIT00000020430		ENSCHIT00000039480
	ENSCHIT00000029670		ENSCHIT00000020461		ENSCHIT00000039491
	ENSCHIT00000029700		ENSCHIT00000020499		ENSCHIT00000039495
	ENSCHIT00000029831		ENSCHIT00000020546		ENSCHIT00000039505
	ENSCHIT00000029844		ENSCHIT00000020579		ENSCHIT00000039549
	ENSCHIT00000029872		ENSCHIT00000020584		ENSCHIT00000039559
	ENSCHIT00000029877		ENSCHIT00000020677		ENSCHIT00000039570
	ENSCHIT00000029911		ENSCHIT00000020982		ENSCHIT00000039571
	ENSCHIT00000029916		ENSCHIT00000020987		ENSCHIT00000039582
	ENSCHIT00000029964		ENSCHIT00000021007		ENSCHIT00000039588
	ENSCHIT00000029978		ENSCHIT00000021049		ENSCHIT00000039593
	ENSCHIT00000030143		ENSCHIT00000021050		ENSCHIT00000039596
	ENSCHIT00000030162		ENSCHIT00000021075		ENSCHIT00000039603
	ENSCHIT00000030178		ENSCHIT00000021079		ENSCHIT00000039606
	ENSCHIT00000030191		ENSCHIT00000021157		ENSCHIT00000039660
	ENSCHIT00000030213		ENSCHIT00000021192		ENSCHIT00000039693
	ENSCHIT00000030233		ENSCHIT00000021202		ENSCHIT00000039694
	ENSCHIT00000030276		ENSCHIT00000021351		ENSCHIT00000039804
	ENSCHIT00000030315		ENSCHIT00000021434		ENSCHIT00000039814
	ENSCHIT00000030323		ENSCHIT00000021549		ENSCHIT00000039817
	ENSCHIT00000030327		ENSCHIT00000021708		ENSCHIT00000039829
	ENSCHIT00000030338		ENSCHIT00000021811		ENSCHIT00000039882
	ENSCHIT00000030355		ENSCHIT00000022078		ENSCHIT00000040116
	ENSCHIT00000030370		ENSCHIT00000022094		ENSCHIT00000040174
	ENSCHIT00000030394		ENSCHIT00000022203		ENSCHIT00000040460
	ENSCHIT00000030396		ENSCHIT00000022223		ENSCHIT00000040465
	ENSCHIT00000030536		ENSCHIT00000022232		ENSCHIT00000040535
	ENSCHIT00000030624		ENSCHIT00000022236		ENSCHIT00000040539
	ENSCHIT00000030652		ENSCHIT00000022239		ENSCHIT00000040545
	ENSCHIT00000030828		ENSCHIT00000022255		ENSCHIT00000040610
	ENSCHIT00000030872		ENSCHIT00000022300		ENSCHIT00000040612
	ENSCHIT00000030936		ENSCHIT00000022323		ENSCHIT00000040631
	ENSCHIT00000030952		ENSCHIT00000022535		ENSCHIT00000040634
	ENSCHIT00000031061		ENSCHIT00000022572		ENSCHIT00000040655
	ENSCHIT00000031148		ENSCHIT00000022578		ENSCHIT00000040659
	ENSCHIT00000031194		ENSCHIT00000022603		ENSCHIT00000040902
	ENSCHIT00000031228		ENSCHIT00000022665		ENSCHIT00000040907
	ENSCHIT00000031232		ENSCHIT00000022672		ENSCHIT00000040999
	ENSCHIT00000031233		ENSCHIT00000022690		ENSCHIT00000041007
	ENSCHIT00000031264		ENSCHIT00000022741		ENSCHIT00000041099
	ENSCHIT00000031269		ENSCHIT00000022807		ENSCHIT00000041194
	ENSCHIT00000031301		ENSCHIT00000022814		ENSCHIT00000041204
	ENSCHIT00000031342		ENSCHIT00000022816		ENSCHIT00000041218
	ENSCHIT00000031373		ENSCHIT00000022824		ENSCHIT00000041249
	ENSCHIT00000031398		ENSCHIT00000022863		ENSCHIT00000041303
	ENSCHIT00000031438		ENSCHIT00000022944		ENSCHIT00000041317
	ENSCHIT00000031440		ENSCHIT00000022969		ENSCHIT00000041318
	ENSCHIT00000031466		ENSCHIT00000023201		ENSCHIT00000041391
	ENSCHIT00000031487		ENSCHIT00000023324		ENSCHIT00000041427
	ENSCHIT00000031507		ENSCHIT00000023336		ENSCHIT00000041432
	ENSCHIT00000031511		ENSCHIT00000023340		ENSCHIT00000041437
	ENSCHIT00000031529		ENSCHIT00000023348		ENSCHIT00000041442
	ENSCHIT00000031573		ENSCHIT00000023453		ENSCHIT00000041470
	ENSCHIT00000031677		ENSCHIT00000023461		ENSCHIT00000041609
	ENSCHIT00000031750		ENSCHIT00000023470		ENSCHIT00000041690
	ENSCHIT00000031863		ENSCHIT00000023571		ENSCHIT00000041691
	ENSCHIT00000031870		ENSCHIT00000023579		ENSCHIT00000041692
	ENSCHIT00000032027		ENSCHIT00000023627		ENSCHIT00000041718
	ENSCHIT00000032110		ENSCHIT00000023641		ENSCHIT00000000205
	ENSCHIT00000032122		ENSCHIT00000023656		ENSCHIT00000000207
	ENSCHIT00000032131		ENSCHIT00000023669		ENSCHIT00000000208
	ENSCHIT00000032135		ENSCHIT00000023768		ENSCHIT00000000263
	ENSCHIT00000032136		ENSCHIT00000023771		ENSCHIT00000000317
	ENSCHIT00000032151		ENSCHIT00000023884		ENSCHIT00000000318
	ENSCHIT00000032204		ENSCHIT00000023906		ENSCHIT00000000474
	ENSCHIT00000032214		ENSCHIT00000023922		ENSCHIT00000000475
	ENSCHIT00000032215		ENSCHIT00000024113		ENSCHIT00000000627
	ENSCHIT00000032221		ENSCHIT00000024157		ENSCHIT00000000641
	ENSCHIT00000032269		ENSCHIT00000024246		ENSCHIT00000000642
	ENSCHIT00000032309		ENSCHIT00000024258		ENSCHIT00000000643
	ENSCHIT00000032383		ENSCHIT00000024288		ENSCHIT00000000644
	ENSCHIT00000032499		ENSCHIT00000024298		ENSCHIT00000000645
	ENSCHIT00000032590		ENSCHIT00000024334		ENSCHIT00000000648
	ENSCHIT00000032631		ENSCHIT00000024345		ENSCHIT00000000649
	ENSCHIT00000032652		ENSCHIT00000024368		ENSCHIT00000000650
	ENSCHIT00000032713		ENSCHIT00000024398		ENSCHIT00000000718
	ENSCHIT00000032718		ENSCHIT00000024493		ENSCHIT00000000864
	ENSCHIT00000032872		ENSCHIT00000024505		ENSCHIT00000000899
	ENSCHIT00000032878		ENSCHIT00000024566		ENSCHIT00000001062
	ENSCHIT00000032886		ENSCHIT00000024623		ENSCHIT00000001645
	ENSCHIT00000032957		ENSCHIT00000024691		ENSCHIT00000001930
	ENSCHIT00000032966		ENSCHIT00000024698		ENSCHIT00000002246
	ENSCHIT00000032967		ENSCHIT00000024707		ENSCHIT00000002255
	ENSCHIT00000032990		ENSCHIT00000024713		ENSCHIT00000002264
	ENSCHIT00000033007		ENSCHIT00000024729		ENSCHIT00000002606
	ENSCHIT00000033018		ENSCHIT00000024733		ENSCHIT00000002839
	ENSCHIT00000033038		ENSCHIT00000024751		ENSCHIT00000002853
	ENSCHIT00000033040		ENSCHIT00000024766		ENSCHIT00000002871
	ENSCHIT00000033082		ENSCHIT00000024911		ENSCHIT00000002954
	ENSCHIT00000033091		ENSCHIT00000024937		ENSCHIT00000003636
	ENSCHIT00000033096		ENSCHIT00000024976		ENSCHIT00000003686
	ENSCHIT00000033104		ENSCHIT00000024983		ENSCHIT00000003872
	ENSCHIT00000033187		ENSCHIT00000025061		ENSCHIT00000003947
	ENSCHIT00000033210		ENSCHIT00000025123		ENSCHIT00000004042
	ENSCHIT00000033212		ENSCHIT00000025148		ENSCHIT00000004252
	ENSCHIT00000033231		ENSCHIT00000025163		ENSCHIT00000004484
	ENSCHIT00000033278		ENSCHIT00000025191		ENSCHIT00000004488
	ENSCHIT00000033441		ENSCHIT00000025214		ENSCHIT00000004499
	ENSCHIT00000033453		ENSCHIT00000025245		ENSCHIT00000004656
	ENSCHIT00000033537		ENSCHIT00000025256		ENSCHIT00000005016
	ENSCHIT00000033547		ENSCHIT00000025272		ENSCHIT00000005053
	ENSCHIT00000033553		ENSCHIT00000025283		ENSCHIT00000005153
	ENSCHIT00000033556		ENSCHIT00000025290		ENSCHIT00000005514
	ENSCHIT00000033602		ENSCHIT00000025296		ENSCHIT00000005650
	ENSCHIT00000033637		ENSCHIT00000025297		ENSCHIT00000006420
	ENSCHIT00000033671		ENSCHIT00000025306		ENSCHIT00000007118
	ENSCHIT00000033693		ENSCHIT00000025314		ENSCHIT00000007343
	ENSCHIT00000033696		ENSCHIT00000025393		ENSCHIT00000007654
	ENSCHIT00000033712		ENSCHIT00000025445		ENSCHIT00000007715
	ENSCHIT00000033719		ENSCHIT00000025456		ENSCHIT00000007764
	ENSCHIT00000033721		ENSCHIT00000025462		ENSCHIT00000007812
	ENSCHIT00000033728		ENSCHIT00000025465		ENSCHIT00000008387
	ENSCHIT00000033734		ENSCHIT00000025496		ENSCHIT00000008606
	ENSCHIT00000033739		ENSCHIT00000025509		ENSCHIT00000008637
	ENSCHIT00000033752		ENSCHIT00000025516		ENSCHIT00000008746
	ENSCHIT00000033772		ENSCHIT00000025544		ENSCHIT00000008756
	ENSCHIT00000033821		ENSCHIT00000025581		ENSCHIT00000008775
	ENSCHIT00000033878		ENSCHIT00000025590		ENSCHIT00000008790
	ENSCHIT00000033939		ENSCHIT00000025652		ENSCHIT00000008805
	ENSCHIT00000033954		ENSCHIT00000025861		ENSCHIT00000008951
	ENSCHIT00000033955		ENSCHIT00000025963		ENSCHIT00000008967
	ENSCHIT00000033963		ENSCHIT00000026009		ENSCHIT00000008974
	ENSCHIT00000033991		ENSCHIT00000026070		ENSCHIT00000008990
	ENSCHIT00000033998		ENSCHIT00000026165		ENSCHIT00000009007
	ENSCHIT00000034002		ENSCHIT00000026177		ENSCHIT00000009016
	ENSCHIT00000034095		ENSCHIT00000026272		ENSCHIT00000009129
	ENSCHIT00000034130		ENSCHIT00000026345		ENSCHIT00000009345
	ENSCHIT00000034192		ENSCHIT00000026346		ENSCHIT00000009420
	ENSCHIT00000034194		ENSCHIT00000026368		ENSCHIT00000009448
	ENSCHIT00000034217		ENSCHIT00000026386		ENSCHIT00000009458
	ENSCHIT00000034420		ENSCHIT00000026392		ENSCHIT00000009468
	ENSCHIT00000034425		ENSCHIT00000026394		ENSCHIT00000009636
	ENSCHIT00000034443		ENSCHIT00000026707		ENSCHIT00000009789
	ENSCHIT00000034472		ENSCHIT00000026722		ENSCHIT00000009972
	ENSCHIT00000034488		ENSCHIT00000026747		ENSCHIT00000009980
	ENSCHIT00000034531		ENSCHIT00000026766		ENSCHIT00000010289
	ENSCHIT00000034579		ENSCHIT00000026772		ENSCHIT00000010966
	ENSCHIT00000034642		ENSCHIT00000026785		ENSCHIT00000011133
	ENSCHIT00000034645		ENSCHIT00000026801		ENSCHIT00000011134
	ENSCHIT00000034660		ENSCHIT00000026805		ENSCHIT00000011143
	ENSCHIT00000034713		ENSCHIT00000026808		ENSCHIT00000011154
	ENSCHIT00000034759		ENSCHIT00000026811		ENSCHIT00000011159
	ENSCHIT00000034778		ENSCHIT00000026816		ENSCHIT00000011267
	ENSCHIT00000034779		ENSCHIT00000026830		ENSCHIT00000011446
	ENSCHIT00000034784		ENSCHIT00000026834		ENSCHIT00000011462
	ENSCHIT00000034809		ENSCHIT00000026849		ENSCHIT00000011473
	ENSCHIT00000034825		ENSCHIT00000026874		ENSCHIT00000011513
	ENSCHIT00000034911		ENSCHIT00000026895		ENSCHIT00000011646
	ENSCHIT00000034936		ENSCHIT00000026938		ENSCHIT00000011668
	ENSCHIT00000034939		ENSCHIT00000026947		ENSCHIT00000011676
	ENSCHIT00000034953		ENSCHIT00000026954		ENSCHIT00000011729
	ENSCHIT00000035036		ENSCHIT00000026966		ENSCHIT00000011782
	ENSCHIT00000035050		ENSCHIT00000026970		ENSCHIT00000011961
	ENSCHIT00000035068		ENSCHIT00000026971		ENSCHIT00000011980
	ENSCHIT00000035085		ENSCHIT00000027006		ENSCHIT00000011994
	ENSCHIT00000035091		ENSCHIT00000027027		ENSCHIT00000012117
	ENSCHIT00000035113		ENSCHIT00000027068		ENSCHIT00000012129
	ENSCHIT00000035124		ENSCHIT00000027079		ENSCHIT00000012172
	ENSCHIT00000035153		ENSCHIT00000027086		ENSCHIT00000012271
	ENSCHIT00000035186		ENSCHIT00000027092		ENSCHIT00000012278
	ENSCHIT00000035187		ENSCHIT00000027100		ENSCHIT00000012456
	ENSCHIT00000035193		ENSCHIT00000027110		ENSCHIT00000012470
	ENSCHIT00000035198		ENSCHIT00000027179		ENSCHIT00000012476
	ENSCHIT00000035327		ENSCHIT00000027238		ENSCHIT00000012488
	ENSCHIT00000035359		ENSCHIT00000027245		ENSCHIT00000012550
	ENSCHIT00000035411		ENSCHIT00000027262		ENSCHIT00000012572
	ENSCHIT00000035421		ENSCHIT00000027271		ENSCHIT00000012580
	ENSCHIT00000035424		ENSCHIT00000027276		ENSCHIT00000012607
	ENSCHIT00000035430		ENSCHIT00000027287		ENSCHIT00000012628
	ENSCHIT00000035434		ENSCHIT00000027290		ENSCHIT00000012709
	ENSCHIT00000035445		ENSCHIT00000027294		ENSCHIT00000012734
	ENSCHIT00000035615		ENSCHIT00000027309		ENSCHIT00000012804
	ENSCHIT00000035629		ENSCHIT00000027310		ENSCHIT00000012976
	ENSCHIT00000035631		ENSCHIT00000027346		ENSCHIT00000013346
	ENSCHIT00000035639		ENSCHIT00000027429		ENSCHIT00000013351
	ENSCHIT00000035645		ENSCHIT00000027453		ENSCHIT00000013359
	ENSCHIT00000035647		ENSCHIT00000027870		ENSCHIT00000013376
	ENSCHIT00000035769		ENSCHIT00000027873		ENSCHIT00000013401
	ENSCHIT00000035861		ENSCHIT00000027896		ENSCHIT00000013413
	ENSCHIT00000035913		ENSCHIT00000028089		ENSCHIT00000013423
	ENSCHIT00000035915		ENSCHIT00000028234		ENSCHIT00000013434
	ENSCHIT00000035927		ENSCHIT00000028304		ENSCHIT00000013453
	ENSCHIT00000035953		ENSCHIT00000028379		ENSCHIT00000013485
	ENSCHIT00000035957		ENSCHIT00000028419		ENSCHIT00000013497
	ENSCHIT00000035960		ENSCHIT00000028689		ENSCHIT00000013511
	ENSCHIT00000035989		ENSCHIT00000028805		ENSCHIT00000013553
	ENSCHIT00000036030		ENSCHIT00000028954		ENSCHIT00000013571
	ENSCHIT00000036031		ENSCHIT00000028963		ENSCHIT00000013575
	ENSCHIT00000036058		ENSCHIT00000028976		ENSCHIT00000013578
	ENSCHIT00000036062		ENSCHIT00000028979		ENSCHIT00000013603
	ENSCHIT00000036066		ENSCHIT00000029006		ENSCHIT00000013608
	ENSCHIT00000036084		ENSCHIT00000029009		ENSCHIT00000013621
	ENSCHIT00000036157		ENSCHIT00000029220		ENSCHIT00000013622
	ENSCHIT00000036191		ENSCHIT00000029222		ENSCHIT00000013694
	ENSCHIT00000036222		ENSCHIT00000029233		ENSCHIT00000013716
	ENSCHIT00000036247		ENSCHIT00000029384		ENSCHIT00000013748
	ENSCHIT00000036260		ENSCHIT00000029420		ENSCHIT00000013758
	ENSCHIT00000036267		ENSCHIT00000029424		ENSCHIT00000013769
	ENSCHIT00000036293		ENSCHIT00000029450		ENSCHIT00000013774
	ENSCHIT00000036308		ENSCHIT00000029520		ENSCHIT00000013858
	ENSCHIT00000036354		ENSCHIT00000029678		ENSCHIT00000013899
	ENSCHIT00000036366		ENSCHIT00000029693		ENSCHIT00000013912
	ENSCHIT00000036367		ENSCHIT00000029709		ENSCHIT00000014000
	ENSCHIT00000036416		ENSCHIT00000029903		ENSCHIT00000014126
	ENSCHIT00000036434		ENSCHIT00000029923		ENSCHIT00000014290
	ENSCHIT00000036474		ENSCHIT00000029944		ENSCHIT00000014299
	ENSCHIT00000036484		ENSCHIT00000030079		ENSCHIT00000014310
	ENSCHIT00000036496		ENSCHIT00000030086		ENSCHIT00000014356
	ENSCHIT00000036547		ENSCHIT00000030129		ENSCHIT00000014362
	ENSCHIT00000036574		ENSCHIT00000030139		ENSCHIT00000014376
	ENSCHIT00000036604		ENSCHIT00000030143		ENSCHIT00000014383
	ENSCHIT00000036642		ENSCHIT00000030195		ENSCHIT00000014387
	ENSCHIT00000036663		ENSCHIT00000030210		ENSCHIT00000014442
	ENSCHIT00000036693		ENSCHIT00000030213		ENSCHIT00000014492
	ENSCHIT00000036724		ENSCHIT00000030220		ENSCHIT00000014520
	ENSCHIT00000036829		ENSCHIT00000030230		ENSCHIT00000014529
	ENSCHIT00000036891		ENSCHIT00000030301		ENSCHIT00000014543
	ENSCHIT00000036935		ENSCHIT00000030306		ENSCHIT00000014544
	ENSCHIT00000036954		ENSCHIT00000030312		ENSCHIT00000014610
	ENSCHIT00000036964		ENSCHIT00000030370		ENSCHIT00000014613
	ENSCHIT00000036965		ENSCHIT00000030444		ENSCHIT00000014720
	ENSCHIT00000036977		ENSCHIT00000030489		ENSCHIT00000014770
	ENSCHIT00000036986		ENSCHIT00000030657		ENSCHIT00000014774
	ENSCHIT00000037033		ENSCHIT00000030661		ENSCHIT00000014814
	ENSCHIT00000037040		ENSCHIT00000030679		ENSCHIT00000014820
	ENSCHIT00000037071		ENSCHIT00000030695		ENSCHIT00000014931
	ENSCHIT00000037081		ENSCHIT00000030718		ENSCHIT00000014939
	ENSCHIT00000037179		ENSCHIT00000030860		ENSCHIT00000014953
	ENSCHIT00000037210		ENSCHIT00000030864		ENSCHIT00000015099
	ENSCHIT00000037244		ENSCHIT00000030871		ENSCHIT00000015145
	ENSCHIT00000037309		ENSCHIT00000030879		ENSCHIT00000015160
	ENSCHIT00000037320		ENSCHIT00000030935		ENSCHIT00000015174
	ENSCHIT00000037321		ENSCHIT00000031118		ENSCHIT00000015255
	ENSCHIT00000037333		ENSCHIT00000031141		ENSCHIT00000015263
	ENSCHIT00000037423		ENSCHIT00000031233		ENSCHIT00000015286
	ENSCHIT00000037430		ENSCHIT00000031252		ENSCHIT00000015291
	ENSCHIT00000037446		ENSCHIT00000031472		ENSCHIT00000015310
	ENSCHIT00000037479		ENSCHIT00000031479		ENSCHIT00000015311
	ENSCHIT00000037548		ENSCHIT00000031485		ENSCHIT00000015324
	ENSCHIT00000037572		ENSCHIT00000031492		ENSCHIT00000015327
	ENSCHIT00000037583		ENSCHIT00000031495		ENSCHIT00000015329
	ENSCHIT00000037591		ENSCHIT00000031507		ENSCHIT00000015347
	ENSCHIT00000037637		ENSCHIT00000031534		ENSCHIT00000015363
	ENSCHIT00000037661		ENSCHIT00000031554		ENSCHIT00000015375
	ENSCHIT00000037666		ENSCHIT00000031706		ENSCHIT00000015399
	ENSCHIT00000037681		ENSCHIT00000031750		ENSCHIT00000015401
	ENSCHIT00000037690		ENSCHIT00000031814		ENSCHIT00000015419
	ENSCHIT00000037712		ENSCHIT00000031870		ENSCHIT00000015427
	ENSCHIT00000037793		ENSCHIT00000031911		ENSCHIT00000015506
	ENSCHIT00000037816		ENSCHIT00000032055		ENSCHIT00000015535
	ENSCHIT00000037820		ENSCHIT00000032113		ENSCHIT00000015558
	ENSCHIT00000037845		ENSCHIT00000032136		ENSCHIT00000015564
	ENSCHIT00000037879		ENSCHIT00000032151		ENSCHIT00000015579
	ENSCHIT00000037883		ENSCHIT00000032261		ENSCHIT00000015616
	ENSCHIT00000037924		ENSCHIT00000032265		ENSCHIT00000015618
	ENSCHIT00000037958		ENSCHIT00000032277		ENSCHIT00000015624
	ENSCHIT00000037979		ENSCHIT00000032309		ENSCHIT00000015772
	ENSCHIT00000037986		ENSCHIT00000032340		ENSCHIT00000015773
	ENSCHIT00000038031		ENSCHIT00000032354		ENSCHIT00000015857
	ENSCHIT00000038033		ENSCHIT00000032590		ENSCHIT00000015859
	ENSCHIT00000038111		ENSCHIT00000032663		ENSCHIT00000015868
	ENSCHIT00000038125		ENSCHIT00000032673		ENSCHIT00000015875
	ENSCHIT00000038136		ENSCHIT00000032680		ENSCHIT00000015886
	ENSCHIT00000038149		ENSCHIT00000032682		ENSCHIT00000015908
	ENSCHIT00000038191		ENSCHIT00000032753		ENSCHIT00000015910
	ENSCHIT00000038222		ENSCHIT00000032762		ENSCHIT00000015955
	ENSCHIT00000038260		ENSCHIT00000032872		ENSCHIT00000016052
	ENSCHIT00000038267		ENSCHIT00000032886		ENSCHIT00000016054
	ENSCHIT00000038268		ENSCHIT00000032897		ENSCHIT00000016059
	ENSCHIT00000038295		ENSCHIT00000033028		ENSCHIT00000016061
	ENSCHIT00000038297		ENSCHIT00000033063		ENSCHIT00000016108
	ENSCHIT00000038306		ENSCHIT00000033108		ENSCHIT00000016113
	ENSCHIT00000038336		ENSCHIT00000033141		ENSCHIT00000016172
	ENSCHIT00000038337		ENSCHIT00000033190		ENSCHIT00000016190
	ENSCHIT00000038349		ENSCHIT00000033359		ENSCHIT00000016208
	ENSCHIT00000038405		ENSCHIT00000033441		ENSCHIT00000016340
	ENSCHIT00000038418		ENSCHIT00000033453		ENSCHIT00000016379
	ENSCHIT00000038446		ENSCHIT00000033728		ENSCHIT00000016414
	ENSCHIT00000038452		ENSCHIT00000033734		ENSCHIT00000016604
	ENSCHIT00000038458		ENSCHIT00000033786		ENSCHIT00000016661
	ENSCHIT00000038519		ENSCHIT00000033796		ENSCHIT00000016750
	ENSCHIT00000038593		ENSCHIT00000033802		ENSCHIT00000016779
	ENSCHIT00000038600		ENSCHIT00000033814		ENSCHIT00000016810
	ENSCHIT00000038612		ENSCHIT00000033825		ENSCHIT00000016824
	ENSCHIT00000038616		ENSCHIT00000033852		ENSCHIT00000016836
	ENSCHIT00000038684		ENSCHIT00000033885		ENSCHIT00000016883
	ENSCHIT00000038730		ENSCHIT00000033902		ENSCHIT00000016931
	ENSCHIT00000038737		ENSCHIT00000033916		ENSCHIT00000016997
	ENSCHIT00000038744		ENSCHIT00000033944		ENSCHIT00000017003
	ENSCHIT00000038807		ENSCHIT00000033964		ENSCHIT00000017019
	ENSCHIT00000038812		ENSCHIT00000033983		ENSCHIT00000017033
	ENSCHIT00000038864		ENSCHIT00000034003		ENSCHIT00000017037
	ENSCHIT00000038872		ENSCHIT00000034113		ENSCHIT00000017096
	ENSCHIT00000038913		ENSCHIT00000034461		ENSCHIT00000017098
	ENSCHIT00000038931		ENSCHIT00000034531		ENSCHIT00000017126
	ENSCHIT00000038998		ENSCHIT00000034579		ENSCHIT00000017143
	ENSCHIT00000039013		ENSCHIT00000034642		ENSCHIT00000017156
	ENSCHIT00000039027		ENSCHIT00000034700		ENSCHIT00000017176
	ENSCHIT00000039200		ENSCHIT00000034764		ENSCHIT00000017200
	ENSCHIT00000039269		ENSCHIT00000035036		ENSCHIT00000017203
	ENSCHIT00000039352		ENSCHIT00000035085		ENSCHIT00000017206
	ENSCHIT00000039363		ENSCHIT00000035088		ENSCHIT00000017213
	ENSCHIT00000039449		ENSCHIT00000035186		ENSCHIT00000017271
	ENSCHIT00000039456		ENSCHIT00000035193		ENSCHIT00000017278
	ENSCHIT00000039458		ENSCHIT00000035327		ENSCHIT00000017325
	ENSCHIT00000039462		ENSCHIT00000035377		ENSCHIT00000017355
	ENSCHIT00000039466		ENSCHIT00000035398		ENSCHIT00000017418
	ENSCHIT00000039467		ENSCHIT00000035411		ENSCHIT00000017438
	ENSCHIT00000039469		ENSCHIT00000035412		ENSCHIT00000017489
	ENSCHIT00000039471		ENSCHIT00000035421		ENSCHIT00000017495
	ENSCHIT00000039473		ENSCHIT00000035427		ENSCHIT00000017512
	ENSCHIT00000039478		ENSCHIT00000035436		ENSCHIT00000017517
	ENSCHIT00000039531		ENSCHIT00000035456		ENSCHIT00000017525
	ENSCHIT00000039549		ENSCHIT00000035486		ENSCHIT00000017562
	ENSCHIT00000039559		ENSCHIT00000035490		ENSCHIT00000017734
	ENSCHIT00000039570		ENSCHIT00000035534		ENSCHIT00000017738
	ENSCHIT00000039571		ENSCHIT00000035635		ENSCHIT00000017789
	ENSCHIT00000039580		ENSCHIT00000035676		ENSCHIT00000017795
	ENSCHIT00000039582		ENSCHIT00000035693		ENSCHIT00000017837
	ENSCHIT00000039593		ENSCHIT00000035701		ENSCHIT00000017901
	ENSCHIT00000039600		ENSCHIT00000035721		ENSCHIT00000017917
	ENSCHIT00000039603		ENSCHIT00000035760		ENSCHIT00000017920
	ENSCHIT00000039627		ENSCHIT00000035770		ENSCHIT00000017925
	ENSCHIT00000039654		ENSCHIT00000035773		ENSCHIT00000017944
	ENSCHIT00000039668		ENSCHIT00000035829		ENSCHIT00000017953
	ENSCHIT00000039680		ENSCHIT00000035838		ENSCHIT00000017967
	ENSCHIT00000039696		ENSCHIT00000035915		ENSCHIT00000017984
	ENSCHIT00000039758		ENSCHIT00000035953		ENSCHIT00000018078
	ENSCHIT00000039759		ENSCHIT00000036058		ENSCHIT00000018117
	ENSCHIT00000039815		ENSCHIT00000036157		ENSCHIT00000018164
	ENSCHIT00000039834		ENSCHIT00000036172		ENSCHIT00000018168
	ENSCHIT00000039836		ENSCHIT00000036201		ENSCHIT00000018290
	ENSCHIT00000039855		ENSCHIT00000036206		ENSCHIT00000018343
	ENSCHIT00000039860		ENSCHIT00000036240		ENSCHIT00000018346
	ENSCHIT00000039865		ENSCHIT00000036247		ENSCHIT00000018377
	ENSCHIT00000039875		ENSCHIT00000036267		ENSCHIT00000018391
	ENSCHIT00000039881		ENSCHIT00000036293		ENSCHIT00000018399
	ENSCHIT00000039884		ENSCHIT00000036308		ENSCHIT00000018423
	ENSCHIT00000039889		ENSCHIT00000036367		ENSCHIT00000018427
	ENSCHIT00000039915		ENSCHIT00000036405		ENSCHIT00000018433
	ENSCHIT00000040080		ENSCHIT00000036464		ENSCHIT00000018437
	ENSCHIT00000040091		ENSCHIT00000036475		ENSCHIT00000018460
	ENSCHIT00000040116		ENSCHIT00000036594		ENSCHIT00000018475
	ENSCHIT00000040191		ENSCHIT00000036605		ENSCHIT00000018494
	ENSCHIT00000040211		ENSCHIT00000036665		ENSCHIT00000018513
	ENSCHIT00000040214		ENSCHIT00000036724		ENSCHIT00000018531
	ENSCHIT00000040319		ENSCHIT00000036822		ENSCHIT00000018540
	ENSCHIT00000040344		ENSCHIT00000036854		ENSCHIT00000018543
	ENSCHIT00000040398		ENSCHIT00000036909		ENSCHIT00000018552
	ENSCHIT00000040407		ENSCHIT00000036913		ENSCHIT00000018557
	ENSCHIT00000040415		ENSCHIT00000036963		ENSCHIT00000018561
	ENSCHIT00000040438		ENSCHIT00000036964		ENSCHIT00000018566
	ENSCHIT00000040460		ENSCHIT00000036965		ENSCHIT00000018576
	ENSCHIT00000040535		ENSCHIT00000036968		ENSCHIT00000018599
	ENSCHIT00000040539		ENSCHIT00000036979		ENSCHIT00000018612
	ENSCHIT00000040545		ENSCHIT00000036996		ENSCHIT00000018615
	ENSCHIT00000040636		ENSCHIT00000037013		ENSCHIT00000018900
	ENSCHIT00000040655		ENSCHIT00000037078		ENSCHIT00000018901
	ENSCHIT00000040659		ENSCHIT00000037198		ENSCHIT00000018925
	ENSCHIT00000040679		ENSCHIT00000037329		ENSCHIT00000018948
	ENSCHIT00000040685		ENSCHIT00000037334		ENSCHIT00000018969
	ENSCHIT00000040686		ENSCHIT00000037423		ENSCHIT00000019093
	ENSCHIT00000040710		ENSCHIT00000037430		ENSCHIT00000019108
	ENSCHIT00000040731		ENSCHIT00000037507		ENSCHIT00000019140
	ENSCHIT00000040827		ENSCHIT00000037661		ENSCHIT00000019206
	ENSCHIT00000040844		ENSCHIT00000037666		ENSCHIT00000019232
	ENSCHIT00000041011		ENSCHIT00000037681		ENSCHIT00000019249
	ENSCHIT00000041033		ENSCHIT00000037690		ENSCHIT00000019260
	ENSCHIT00000041044		ENSCHIT00000037700		ENSCHIT00000019283
	ENSCHIT00000041047		ENSCHIT00000037706		ENSCHIT00000019285
	ENSCHIT00000041113		ENSCHIT00000037816		ENSCHIT00000019290
	ENSCHIT00000041128		ENSCHIT00000037820		ENSCHIT00000019386
	ENSCHIT00000041131		ENSCHIT00000037986		ENSCHIT00000019460
	ENSCHIT00000041186		ENSCHIT00000038033		ENSCHIT00000019464
	ENSCHIT00000041190		ENSCHIT00000038048		ENSCHIT00000019495
	ENSCHIT00000041204		ENSCHIT00000038060		ENSCHIT00000019549
	ENSCHIT00000041355		ENSCHIT00000038111		ENSCHIT00000019559
	ENSCHIT00000041383		ENSCHIT00000038125		ENSCHIT00000019616
	ENSCHIT00000041422		ENSCHIT00000038136		ENSCHIT00000019631
	ENSCHIT00000041428		ENSCHIT00000038149		ENSCHIT00000019636
	ENSCHIT00000041443		ENSCHIT00000038191		ENSCHIT00000019796
	ENSCHIT00000041452		ENSCHIT00000038201		ENSCHIT00000019870
	ENSCHIT00000041460		ENSCHIT00000038219		ENSCHIT00000019971
	ENSCHIT00000041461		ENSCHIT00000038222		ENSCHIT00000020032
	ENSCHIT00000041552		ENSCHIT00000038228		ENSCHIT00000020059
	ENSCHIT00000041577		ENSCHIT00000038232		ENSCHIT00000020189
	ENSCHIT00000041633		ENSCHIT00000038268		ENSCHIT00000020480
	ENSCHIT00000041642		ENSCHIT00000038296		ENSCHIT00000020511
	ENSCHIT00000000359		ENSCHIT00000038308		ENSCHIT00000020518
	ENSCHIT00000000419		ENSCHIT00000038330		ENSCHIT00000020642
	ENSCHIT00000000420		ENSCHIT00000038367		ENSCHIT00000020762
	ENSCHIT00000000421		ENSCHIT00000038480		ENSCHIT00000020764
	ENSCHIT00000000576		ENSCHIT00000038517		ENSCHIT00000020821
	ENSCHIT00000000577		ENSCHIT00000038822		ENSCHIT00000020853
	ENSCHIT00000000580		ENSCHIT00000038931		ENSCHIT00000020881
	ENSCHIT00000000722		ENSCHIT00000038946		ENSCHIT00000020954
	ENSCHIT00000000933		ENSCHIT00000039233		ENSCHIT00000021020
	ENSCHIT00000001301		ENSCHIT00000039284		ENSCHIT00000021174
	ENSCHIT00000001366		ENSCHIT00000039288		ENSCHIT00000021213
	ENSCHIT00000001437		ENSCHIT00000039294		ENSCHIT00000021223
	ENSCHIT00000001511		ENSCHIT00000039370		ENSCHIT00000021225
	ENSCHIT00000001582		ENSCHIT00000039450		ENSCHIT00000021238
	ENSCHIT00000001647		ENSCHIT00000039464		ENSCHIT00000021247
	ENSCHIT00000002145		ENSCHIT00000039472		ENSCHIT00000021281
	ENSCHIT00000002150		ENSCHIT00000039475		ENSCHIT00000021292
	ENSCHIT00000002516		ENSCHIT00000039480		ENSCHIT00000021300
	ENSCHIT00000002602		ENSCHIT00000039491		ENSCHIT00000021302
	ENSCHIT00000003317		ENSCHIT00000039495		ENSCHIT00000021321
	ENSCHIT00000003816		ENSCHIT00000039505		ENSCHIT00000021323
	ENSCHIT00000003997		ENSCHIT00000039549		ENSCHIT00000021352
	ENSCHIT00000004046		ENSCHIT00000039559		ENSCHIT00000021362
	ENSCHIT00000004087		ENSCHIT00000039570		ENSCHIT00000021463
	ENSCHIT00000004178		ENSCHIT00000039571		ENSCHIT00000021515
	ENSCHIT00000004370		ENSCHIT00000039582		ENSCHIT00000021519
	ENSCHIT00000004580		ENSCHIT00000039588		ENSCHIT00000021522
	ENSCHIT00000004787		ENSCHIT00000039593		ENSCHIT00000021531
	ENSCHIT00000004825		ENSCHIT00000039596		ENSCHIT00000021594
	ENSCHIT00000004852		ENSCHIT00000039603		ENSCHIT00000021628
	ENSCHIT00000005560		ENSCHIT00000039606		ENSCHIT00000021651
	ENSCHIT00000005741		ENSCHIT00000039660		ENSCHIT00000021669
	ENSCHIT00000005830		ENSCHIT00000039693		ENSCHIT00000021677
	ENSCHIT00000006471		ENSCHIT00000039694		ENSCHIT00000021681
	ENSCHIT00000006784		ENSCHIT00000039804		ENSCHIT00000021683
	ENSCHIT00000007103		ENSCHIT00000039814		ENSCHIT00000021694
	ENSCHIT00000007759		ENSCHIT00000039817		ENSCHIT00000021719
	ENSCHIT00000008154		ENSCHIT00000039829		ENSCHIT00000021728
	ENSCHIT00000008818		ENSCHIT00000039882		ENSCHIT00000021737
	ENSCHIT00000009075		ENSCHIT00000040116		ENSCHIT00000021817
	ENSCHIT00000009083		ENSCHIT00000040174		ENSCHIT00000021820
	ENSCHIT00000009110		ENSCHIT00000040460		ENSCHIT00000021845
	ENSCHIT00000009656		ENSCHIT00000040465		ENSCHIT00000022127
	ENSCHIT00000009783		ENSCHIT00000040535		ENSCHIT00000022131
	ENSCHIT00000009941		ENSCHIT00000040539		ENSCHIT00000022199
	ENSCHIT00000010636		ENSCHIT00000040545		ENSCHIT00000022274
	ENSCHIT00000010650		ENSCHIT00000040610		ENSCHIT00000022281
	ENSCHIT00000010771		ENSCHIT00000040612		ENSCHIT00000022311
	ENSCHIT00000010982		ENSCHIT00000040902		ENSCHIT00000022413
	ENSCHIT00000011627		ENSCHIT00000040999		ENSCHIT00000022432
	ENSCHIT00000011659		ENSCHIT00000041007		ENSCHIT00000022457
	ENSCHIT00000011764		ENSCHIT00000041099		ENSCHIT00000022480
	ENSCHIT00000011966		ENSCHIT00000041194		ENSCHIT00000022631
	ENSCHIT00000012078		ENSCHIT00000041204		ENSCHIT00000022640
	ENSCHIT00000012100		ENSCHIT00000041218		ENSCHIT00000022642
	ENSCHIT00000012134		ENSCHIT00000041249		ENSCHIT00000022653
	ENSCHIT00000012303		ENSCHIT00000041303		ENSCHIT00000022655
	ENSCHIT00000012644		ENSCHIT00000041317		ENSCHIT00000022678
	ENSCHIT00000012672		ENSCHIT00000041318		ENSCHIT00000022684
	ENSCHIT00000012981		ENSCHIT00000041391		ENSCHIT00000022693
	ENSCHIT00000013253		ENSCHIT00000041427		ENSCHIT00000022749
	ENSCHIT00000013328		ENSCHIT00000041432		ENSCHIT00000022790
	ENSCHIT00000013381		ENSCHIT00000041437		ENSCHIT00000022821
	ENSCHIT00000013617		ENSCHIT00000041442		ENSCHIT00000022829
	ENSCHIT00000013634		ENSCHIT00000041470		ENSCHIT00000022836
	ENSCHIT00000013696		ENSCHIT00000041609		ENSCHIT00000022858
	ENSCHIT00000013703		ENSCHIT00000041718		ENSCHIT00000022862
	ENSCHIT00000013734		ENSCHIT00000000205		ENSCHIT00000022869
	ENSCHIT00000013888		ENSCHIT00000000207		ENSCHIT00000022873
	ENSCHIT00000013924		ENSCHIT00000000208		ENSCHIT00000022878
	ENSCHIT00000013996		ENSCHIT00000000263		ENSCHIT00000022900
	ENSCHIT00000014192		ENSCHIT00000000317		ENSCHIT00000022972
	ENSCHIT00000014222		ENSCHIT00000000318		ENSCHIT00000022976
	ENSCHIT00000014241		ENSCHIT00000000474		ENSCHIT00000023058
	ENSCHIT00000014441		ENSCHIT00000000475		ENSCHIT00000023122
	ENSCHIT00000014508		ENSCHIT00000000627		ENSCHIT00000023157
	ENSCHIT00000014513		ENSCHIT00000000641		ENSCHIT00000023160
	ENSCHIT00000014548		ENSCHIT00000000642		ENSCHIT00000023195
	ENSCHIT00000014683		ENSCHIT00000000643		ENSCHIT00000023197
	ENSCHIT00000014756		ENSCHIT00000000644		ENSCHIT00000023250
	ENSCHIT00000014765		ENSCHIT00000000645		ENSCHIT00000023255
	ENSCHIT00000014885		ENSCHIT00000000648		ENSCHIT00000023280
	ENSCHIT00000014893		ENSCHIT00000000649		ENSCHIT00000023397
	ENSCHIT00000014896		ENSCHIT00000000650		ENSCHIT00000023410
	ENSCHIT00000015032		ENSCHIT00000000718		ENSCHIT00000023420
	ENSCHIT00000015157		ENSCHIT00000001062		ENSCHIT00000023425
	ENSCHIT00000015202		ENSCHIT00000001645		ENSCHIT00000023648
	ENSCHIT00000015206		ENSCHIT00000001930		ENSCHIT00000023667
	ENSCHIT00000015368		ENSCHIT00000002246		ENSCHIT00000023674
	ENSCHIT00000015425		ENSCHIT00000002255		ENSCHIT00000023681
	ENSCHIT00000015442		ENSCHIT00000002264		ENSCHIT00000023685
	ENSCHIT00000015479		ENSCHIT00000002606		ENSCHIT00000023698
	ENSCHIT00000015591		ENSCHIT00000002839		ENSCHIT00000023701
	ENSCHIT00000015592		ENSCHIT00000002853		ENSCHIT00000023711
	ENSCHIT00000015597		ENSCHIT00000002871		ENSCHIT00000023735
	ENSCHIT00000015658		ENSCHIT00000002954		ENSCHIT00000023748
	ENSCHIT00000015663		ENSCHIT00000003636		ENSCHIT00000023765
	ENSCHIT00000015675		ENSCHIT00000003686		ENSCHIT00000023784
	ENSCHIT00000015679		ENSCHIT00000003872		ENSCHIT00000023894
	ENSCHIT00000015695		ENSCHIT00000003947		ENSCHIT00000023987
	ENSCHIT00000015706		ENSCHIT00000004042		ENSCHIT00000024012
	ENSCHIT00000015725		ENSCHIT00000004252		ENSCHIT00000024028
	ENSCHIT00000015882		ENSCHIT00000004484		ENSCHIT00000024031
	ENSCHIT00000015897		ENSCHIT00000004488		ENSCHIT00000024040
	ENSCHIT00000015924		ENSCHIT00000004499		ENSCHIT00000024072
	ENSCHIT00000016040		ENSCHIT00000004656		ENSCHIT00000024114
	ENSCHIT00000016056		ENSCHIT00000005016		ENSCHIT00000024119
	ENSCHIT00000016065		ENSCHIT00000005053		ENSCHIT00000024189
	ENSCHIT00000016105		ENSCHIT00000005153		ENSCHIT00000024196
	ENSCHIT00000016176		ENSCHIT00000005514		ENSCHIT00000024232
	ENSCHIT00000016241		ENSCHIT00000005650		ENSCHIT00000024290
	ENSCHIT00000016333		ENSCHIT00000006420		ENSCHIT00000024400
	ENSCHIT00000016421		ENSCHIT00000007118		ENSCHIT00000024408
	ENSCHIT00000016634		ENSCHIT00000007343		ENSCHIT00000024580
	ENSCHIT00000016640		ENSCHIT00000007654		ENSCHIT00000024582
	ENSCHIT00000016698		ENSCHIT00000007715		ENSCHIT00000024661
	ENSCHIT00000016703		ENSCHIT00000007764		ENSCHIT00000024688
	ENSCHIT00000016793		ENSCHIT00000007812		ENSCHIT00000024761
	ENSCHIT00000016813		ENSCHIT00000008387		ENSCHIT00000024763
	ENSCHIT00000016884		ENSCHIT00000008606		ENSCHIT00000024770
	ENSCHIT00000016885		ENSCHIT00000008637		ENSCHIT00000024772
	ENSCHIT00000016887		ENSCHIT00000008746		ENSCHIT00000024780
	ENSCHIT00000016890		ENSCHIT00000008756		ENSCHIT00000024801
	ENSCHIT00000016949		ENSCHIT00000008951		ENSCHIT00000024846
	ENSCHIT00000016968		ENSCHIT00000008967		ENSCHIT00000024855
	ENSCHIT00000016995		ENSCHIT00000008974		ENSCHIT00000024870
	ENSCHIT00000017008		ENSCHIT00000008990		ENSCHIT00000024875
	ENSCHIT00000017034		ENSCHIT00000009007		ENSCHIT00000024879
	ENSCHIT00000017042		ENSCHIT00000009016		ENSCHIT00000024900
	ENSCHIT00000017049		ENSCHIT00000009420		ENSCHIT00000024901
	ENSCHIT00000017065		ENSCHIT00000009448		ENSCHIT00000024963
	ENSCHIT00000017074		ENSCHIT00000009458		ENSCHIT00000024974
	ENSCHIT00000017088		ENSCHIT00000009468		ENSCHIT00000024988
	ENSCHIT00000017100		ENSCHIT00000009636		ENSCHIT00000024991
	ENSCHIT00000017144		ENSCHIT00000009789		ENSCHIT00000025006
	ENSCHIT00000017153		ENSCHIT00000009972		ENSCHIT00000025008
	ENSCHIT00000017211		ENSCHIT00000009980		ENSCHIT00000025022
	ENSCHIT00000017216		ENSCHIT00000010289		ENSCHIT00000025087
	ENSCHIT00000017246		ENSCHIT00000010966		ENSCHIT00000025092
	ENSCHIT00000017247		ENSCHIT00000011133		ENSCHIT00000025100
	ENSCHIT00000017249		ENSCHIT00000011134		ENSCHIT00000025107
	ENSCHIT00000017493		ENSCHIT00000011143		ENSCHIT00000025115
	ENSCHIT00000017503		ENSCHIT00000011154		ENSCHIT00000025121
	ENSCHIT00000017504		ENSCHIT00000011159		ENSCHIT00000025133
	ENSCHIT00000017515		ENSCHIT00000011267		ENSCHIT00000025142
	ENSCHIT00000017522		ENSCHIT00000011446		ENSCHIT00000025146
	ENSCHIT00000017524		ENSCHIT00000011462		ENSCHIT00000025151
	ENSCHIT00000017531		ENSCHIT00000011473		ENSCHIT00000025173
	ENSCHIT00000017532		ENSCHIT00000011513		ENSCHIT00000025201
	ENSCHIT00000017539		ENSCHIT00000011646		ENSCHIT00000025202
	ENSCHIT00000017542		ENSCHIT00000011668		ENSCHIT00000025232
	ENSCHIT00000017547		ENSCHIT00000011676		ENSCHIT00000025274
	ENSCHIT00000017554		ENSCHIT00000011729		ENSCHIT00000025312
	ENSCHIT00000017656		ENSCHIT00000011782		ENSCHIT00000025464
	ENSCHIT00000017664		ENSCHIT00000011961		ENSCHIT00000025520
	ENSCHIT00000017881		ENSCHIT00000011980		ENSCHIT00000025597
	ENSCHIT00000018063		ENSCHIT00000011994		ENSCHIT00000025603
	ENSCHIT00000018088		ENSCHIT00000012129		ENSCHIT00000025711
	ENSCHIT00000018135		ENSCHIT00000012172		ENSCHIT00000025713
	ENSCHIT00000018246		ENSCHIT00000012271		ENSCHIT00000025715
	ENSCHIT00000018278		ENSCHIT00000012278		ENSCHIT00000025723
	ENSCHIT00000018366		ENSCHIT00000012456		ENSCHIT00000025757
	ENSCHIT00000018410		ENSCHIT00000012470		ENSCHIT00000025829
	ENSCHIT00000018445		ENSCHIT00000012476		ENSCHIT00000025918
	ENSCHIT00000018454		ENSCHIT00000012488		ENSCHIT00000025923
	ENSCHIT00000018681		ENSCHIT00000012550		ENSCHIT00000025926
	ENSCHIT00000018796		ENSCHIT00000012572		ENSCHIT00000025934
	ENSCHIT00000018864		ENSCHIT00000012580		ENSCHIT00000026023
	ENSCHIT00000018893		ENSCHIT00000012607		ENSCHIT00000026040
	ENSCHIT00000018896		ENSCHIT00000012628		ENSCHIT00000026043
	ENSCHIT00000018937		ENSCHIT00000012709		ENSCHIT00000026053
	ENSCHIT00000018961		ENSCHIT00000012734		ENSCHIT00000026074
	ENSCHIT00000019097		ENSCHIT00000012804		ENSCHIT00000026075
	ENSCHIT00000019151		ENSCHIT00000012976		ENSCHIT00000026111
	ENSCHIT00000019188		ENSCHIT00000013346		ENSCHIT00000026176
	ENSCHIT00000019258		ENSCHIT00000013351		ENSCHIT00000026225
	ENSCHIT00000019341		ENSCHIT00000013359		ENSCHIT00000026319
	ENSCHIT00000019436		ENSCHIT00000013376		ENSCHIT00000026347
	ENSCHIT00000019441		ENSCHIT00000013401		ENSCHIT00000026395
	ENSCHIT00000019445		ENSCHIT00000013413		ENSCHIT00000026424
	ENSCHIT00000019465		ENSCHIT00000013423		ENSCHIT00000026502
	ENSCHIT00000019690		ENSCHIT00000013434		ENSCHIT00000026550
	ENSCHIT00000019725		ENSCHIT00000013453		ENSCHIT00000026569
	ENSCHIT00000019733		ENSCHIT00000013485		ENSCHIT00000026572
	ENSCHIT00000019741		ENSCHIT00000013497		ENSCHIT00000026590
	ENSCHIT00000019747		ENSCHIT00000013511		ENSCHIT00000026630
	ENSCHIT00000019753		ENSCHIT00000013553		ENSCHIT00000026647
	ENSCHIT00000019759		ENSCHIT00000013571		ENSCHIT00000026692
	ENSCHIT00000019780		ENSCHIT00000013575		ENSCHIT00000026773
	ENSCHIT00000019784		ENSCHIT00000013578		ENSCHIT00000026899
	ENSCHIT00000019801		ENSCHIT00000013603		ENSCHIT00000026901
	ENSCHIT00000019817		ENSCHIT00000013608		ENSCHIT00000026913
	ENSCHIT00000019843		ENSCHIT00000013621		ENSCHIT00000026931
	ENSCHIT00000019868		ENSCHIT00000013622		ENSCHIT00000026943
	ENSCHIT00000019893		ENSCHIT00000013694		ENSCHIT00000026951
	ENSCHIT00000019918		ENSCHIT00000013716		ENSCHIT00000027009
	ENSCHIT00000019940		ENSCHIT00000013748		ENSCHIT00000027015
	ENSCHIT00000019955		ENSCHIT00000013758		ENSCHIT00000027031
	ENSCHIT00000019959		ENSCHIT00000013769		ENSCHIT00000027041
	ENSCHIT00000019977		ENSCHIT00000013774		ENSCHIT00000027054
	ENSCHIT00000019980		ENSCHIT00000013858		ENSCHIT00000027077
	ENSCHIT00000019989		ENSCHIT00000013899		ENSCHIT00000027084
	ENSCHIT00000019991		ENSCHIT00000013912		ENSCHIT00000027091
	ENSCHIT00000020002		ENSCHIT00000014000		ENSCHIT00000027094
	ENSCHIT00000020048		ENSCHIT00000014126		ENSCHIT00000027116
	ENSCHIT00000020094		ENSCHIT00000014290		ENSCHIT00000027173
	ENSCHIT00000020124		ENSCHIT00000014299		ENSCHIT00000027291
	ENSCHIT00000020129		ENSCHIT00000014310		ENSCHIT00000027312
	ENSCHIT00000020138		ENSCHIT00000014356		ENSCHIT00000027324
	ENSCHIT00000020181		ENSCHIT00000014362		ENSCHIT00000027357
	ENSCHIT00000020186		ENSCHIT00000014376		ENSCHIT00000027366
	ENSCHIT00000020187		ENSCHIT00000014383		ENSCHIT00000027381
	ENSCHIT00000020190		ENSCHIT00000014387		ENSCHIT00000027393
	ENSCHIT00000020195		ENSCHIT00000014442		ENSCHIT00000027469
	ENSCHIT00000020272		ENSCHIT00000014492		ENSCHIT00000027738
	ENSCHIT00000020276		ENSCHIT00000014520		ENSCHIT00000027745
	ENSCHIT00000020285		ENSCHIT00000014529		ENSCHIT00000027754
	ENSCHIT00000020322		ENSCHIT00000014543		ENSCHIT00000027759
	ENSCHIT00000020386		ENSCHIT00000014544		ENSCHIT00000027770
	ENSCHIT00000020444		ENSCHIT00000014610		ENSCHIT00000027791
	ENSCHIT00000020563		ENSCHIT00000014613		ENSCHIT00000027806
	ENSCHIT00000020677		ENSCHIT00000014720		ENSCHIT00000027864
	ENSCHIT00000020788		ENSCHIT00000014770		ENSCHIT00000027878
	ENSCHIT00000020866		ENSCHIT00000014774		ENSCHIT00000027897
	ENSCHIT00000020872		ENSCHIT00000014814		ENSCHIT00000027912
	ENSCHIT00000020920		ENSCHIT00000014820		ENSCHIT00000027935
	ENSCHIT00000020950		ENSCHIT00000014931		ENSCHIT00000027999
	ENSCHIT00000020957		ENSCHIT00000014939		ENSCHIT00000028064
	ENSCHIT00000020966		ENSCHIT00000014953		ENSCHIT00000028133
	ENSCHIT00000021091		ENSCHIT00000015099		ENSCHIT00000028154
	ENSCHIT00000021123		ENSCHIT00000015145		ENSCHIT00000028194
	ENSCHIT00000021125		ENSCHIT00000015160		ENSCHIT00000028360
	ENSCHIT00000021162		ENSCHIT00000015174		ENSCHIT00000028495
	ENSCHIT00000021187		ENSCHIT00000015255		ENSCHIT00000028551
	ENSCHIT00000021207		ENSCHIT00000015263		ENSCHIT00000028561
	ENSCHIT00000021394		ENSCHIT00000015286		ENSCHIT00000028569
	ENSCHIT00000021414		ENSCHIT00000015291		ENSCHIT00000028582
	ENSCHIT00000021490		ENSCHIT00000015310		ENSCHIT00000028597
	ENSCHIT00000021508		ENSCHIT00000015311		ENSCHIT00000028629
	ENSCHIT00000021549		ENSCHIT00000015324		ENSCHIT00000028638
	ENSCHIT00000021607		ENSCHIT00000015327		ENSCHIT00000028653
	ENSCHIT00000021631		ENSCHIT00000015329		ENSCHIT00000028675
	ENSCHIT00000021636		ENSCHIT00000015347		ENSCHIT00000028677
	ENSCHIT00000021652		ENSCHIT00000015363		ENSCHIT00000028698
	ENSCHIT00000021671		ENSCHIT00000015375		ENSCHIT00000028802
	ENSCHIT00000021684		ENSCHIT00000015419		ENSCHIT00000028885
	ENSCHIT00000021801		ENSCHIT00000015427		ENSCHIT00000028917
	ENSCHIT00000021909		ENSCHIT00000015506		ENSCHIT00000029028
	ENSCHIT00000021920		ENSCHIT00000015535		ENSCHIT00000029058
	ENSCHIT00000021929		ENSCHIT00000015558		ENSCHIT00000029059
	ENSCHIT00000021931		ENSCHIT00000015564		ENSCHIT00000029069
	ENSCHIT00000021957		ENSCHIT00000015579		ENSCHIT00000029090
	ENSCHIT00000021971		ENSCHIT00000015616		ENSCHIT00000029095
	ENSCHIT00000021986		ENSCHIT00000015618		ENSCHIT00000029126
	ENSCHIT00000022085		ENSCHIT00000015772		ENSCHIT00000029131
	ENSCHIT00000022179		ENSCHIT00000015773		ENSCHIT00000029145
	ENSCHIT00000022238		ENSCHIT00000015857		ENSCHIT00000029199
	ENSCHIT00000022249		ENSCHIT00000015859		ENSCHIT00000029219
	ENSCHIT00000022331		ENSCHIT00000015868		ENSCHIT00000029232
	ENSCHIT00000022521		ENSCHIT00000015875		ENSCHIT00000029348
	ENSCHIT00000022525		ENSCHIT00000015886		ENSCHIT00000029374
	ENSCHIT00000022533		ENSCHIT00000015908		ENSCHIT00000029478
	ENSCHIT00000022546		ENSCHIT00000015910		ENSCHIT00000029495
	ENSCHIT00000022572		ENSCHIT00000015955		ENSCHIT00000029612
	ENSCHIT00000022586		ENSCHIT00000016052		ENSCHIT00000029626
	ENSCHIT00000022716		ENSCHIT00000016054		ENSCHIT00000029670
	ENSCHIT00000022729		ENSCHIT00000016059		ENSCHIT00000029700
	ENSCHIT00000022740		ENSCHIT00000016061		ENSCHIT00000029831
	ENSCHIT00000022822		ENSCHIT00000016108		ENSCHIT00000029844
	ENSCHIT00000022826		ENSCHIT00000016113		ENSCHIT00000029872
	ENSCHIT00000022831		ENSCHIT00000016172		ENSCHIT00000029877
	ENSCHIT00000023019		ENSCHIT00000016190		ENSCHIT00000029911
	ENSCHIT00000023049		ENSCHIT00000016208		ENSCHIT00000029916
	ENSCHIT00000023112		ENSCHIT00000016340		ENSCHIT00000029964
	ENSCHIT00000023119		ENSCHIT00000016379		ENSCHIT00000029978
	ENSCHIT00000023184		ENSCHIT00000016604		ENSCHIT00000030162
	ENSCHIT00000023296		ENSCHIT00000016661		ENSCHIT00000030178
	ENSCHIT00000023310		ENSCHIT00000016750		ENSCHIT00000030191
	ENSCHIT00000023324		ENSCHIT00000016779		ENSCHIT00000030233
	ENSCHIT00000023331		ENSCHIT00000016810		ENSCHIT00000030276
	ENSCHIT00000023336		ENSCHIT00000016824		ENSCHIT00000030315
	ENSCHIT00000023340		ENSCHIT00000016836		ENSCHIT00000030323
	ENSCHIT00000023405		ENSCHIT00000016883		ENSCHIT00000030327
	ENSCHIT00000023416		ENSCHIT00000016931		ENSCHIT00000030338
	ENSCHIT00000023429		ENSCHIT00000016997		ENSCHIT00000030355
	ENSCHIT00000023466		ENSCHIT00000017003		ENSCHIT00000030394
	ENSCHIT00000023675		ENSCHIT00000017019		ENSCHIT00000030396
	ENSCHIT00000023753		ENSCHIT00000017033		ENSCHIT00000030536
	ENSCHIT00000023884		ENSCHIT00000017037		ENSCHIT00000030624
	ENSCHIT00000023906		ENSCHIT00000017096		ENSCHIT00000030652
	ENSCHIT00000023922		ENSCHIT00000017098		ENSCHIT00000030828
	ENSCHIT00000024041		ENSCHIT00000017126		ENSCHIT00000030872
	ENSCHIT00000024056		ENSCHIT00000017143		ENSCHIT00000030936
	ENSCHIT00000024057		ENSCHIT00000017156		ENSCHIT00000030952
	ENSCHIT00000024075		ENSCHIT00000017176		ENSCHIT00000031061
	ENSCHIT00000024090		ENSCHIT00000017200		ENSCHIT00000031148
	ENSCHIT00000024115		ENSCHIT00000017203		ENSCHIT00000031194
	ENSCHIT00000024131		ENSCHIT00000017206		ENSCHIT00000031228
	ENSCHIT00000024334		ENSCHIT00000017213		ENSCHIT00000031232
	ENSCHIT00000024345		ENSCHIT00000017271		ENSCHIT00000031264
	ENSCHIT00000024361		ENSCHIT00000017278		ENSCHIT00000031269
	ENSCHIT00000024525		ENSCHIT00000017325		ENSCHIT00000031301
	ENSCHIT00000024535		ENSCHIT00000017355		ENSCHIT00000031342
	ENSCHIT00000024545		ENSCHIT00000017418		ENSCHIT00000031373
	ENSCHIT00000024556		ENSCHIT00000017438		ENSCHIT00000031398
	ENSCHIT00000024663		ENSCHIT00000017489		ENSCHIT00000031438
	ENSCHIT00000024676		ENSCHIT00000017495		ENSCHIT00000031440
	ENSCHIT00000024774		ENSCHIT00000017512		ENSCHIT00000031466
	ENSCHIT00000024796		ENSCHIT00000017517		ENSCHIT00000031487
	ENSCHIT00000024822		ENSCHIT00000017525		ENSCHIT00000031511
	ENSCHIT00000024944		ENSCHIT00000017562		ENSCHIT00000031529
	ENSCHIT00000024990		ENSCHIT00000017734		ENSCHIT00000031573
	ENSCHIT00000025054		ENSCHIT00000017738		ENSCHIT00000031677
	ENSCHIT00000025116		ENSCHIT00000017837		ENSCHIT00000031863
	ENSCHIT00000025189		ENSCHIT00000017901		ENSCHIT00000032027
	ENSCHIT00000025308		ENSCHIT00000017917		ENSCHIT00000032110
	ENSCHIT00000025328		ENSCHIT00000017920		ENSCHIT00000032122
	ENSCHIT00000025339		ENSCHIT00000017925		ENSCHIT00000032131
	ENSCHIT00000025346		ENSCHIT00000017944		ENSCHIT00000032135
	ENSCHIT00000025364		ENSCHIT00000017953		ENSCHIT00000032204
	ENSCHIT00000025369		ENSCHIT00000017967		ENSCHIT00000032214
	ENSCHIT00000025441		ENSCHIT00000017984		ENSCHIT00000032215
	ENSCHIT00000025456		ENSCHIT00000018078		ENSCHIT00000032221
	ENSCHIT00000025462		ENSCHIT00000018117		ENSCHIT00000032269
	ENSCHIT00000025481		ENSCHIT00000018164		ENSCHIT00000032383
	ENSCHIT00000025577		ENSCHIT00000018168		ENSCHIT00000032499
	ENSCHIT00000025582		ENSCHIT00000018290		ENSCHIT00000032631
	ENSCHIT00000025737		ENSCHIT00000018343		ENSCHIT00000032652
	ENSCHIT00000025867		ENSCHIT00000018346		ENSCHIT00000032713
	ENSCHIT00000025903		ENSCHIT00000018377		ENSCHIT00000032718
	ENSCHIT00000025920		ENSCHIT00000018391		ENSCHIT00000032878
	ENSCHIT00000025941		ENSCHIT00000018399		ENSCHIT00000032957
	ENSCHIT00000025946		ENSCHIT00000018423		ENSCHIT00000032966
	ENSCHIT00000025952		ENSCHIT00000018427		ENSCHIT00000032967
	ENSCHIT00000026035		ENSCHIT00000018433		ENSCHIT00000032990
	ENSCHIT00000026177		ENSCHIT00000018437		ENSCHIT00000033007
	ENSCHIT00000026220		ENSCHIT00000018460		ENSCHIT00000033018
	ENSCHIT00000026367		ENSCHIT00000018475		ENSCHIT00000033038
	ENSCHIT00000026416		ENSCHIT00000018494		ENSCHIT00000033040
	ENSCHIT00000026472		ENSCHIT00000018513		ENSCHIT00000033082
	ENSCHIT00000026480		ENSCHIT00000018543		ENSCHIT00000033091
	ENSCHIT00000026531		ENSCHIT00000018561		ENSCHIT00000033096
	ENSCHIT00000026552		ENSCHIT00000018566		ENSCHIT00000033104
	ENSCHIT00000026687		ENSCHIT00000018576		ENSCHIT00000033187
	ENSCHIT00000026733		ENSCHIT00000018599		ENSCHIT00000033210
	ENSCHIT00000026821		ENSCHIT00000018612		ENSCHIT00000033212
	ENSCHIT00000026829		ENSCHIT00000018615		ENSCHIT00000033231
	ENSCHIT00000026862		ENSCHIT00000018900		ENSCHIT00000033278
	ENSCHIT00000026871		ENSCHIT00000018901		ENSCHIT00000033537
	ENSCHIT00000026877		ENSCHIT00000018925		ENSCHIT00000033547
	ENSCHIT00000026888		ENSCHIT00000018948		ENSCHIT00000033553
	ENSCHIT00000026904		ENSCHIT00000018969		ENSCHIT00000033556
	ENSCHIT00000026918		ENSCHIT00000019093		ENSCHIT00000033602
	ENSCHIT00000026929		ENSCHIT00000019108		ENSCHIT00000033637
	ENSCHIT00000026963		ENSCHIT00000019140		ENSCHIT00000033671
	ENSCHIT00000026968		ENSCHIT00000019206		ENSCHIT00000033693
	ENSCHIT00000026979		ENSCHIT00000019232		ENSCHIT00000033696
	ENSCHIT00000027123		ENSCHIT00000019249		ENSCHIT00000033712
	ENSCHIT00000027128		ENSCHIT00000019260		ENSCHIT00000033719
	ENSCHIT00000027133		ENSCHIT00000019283		ENSCHIT00000033721
	ENSCHIT00000027135		ENSCHIT00000019285		ENSCHIT00000033739
	ENSCHIT00000027144		ENSCHIT00000019290		ENSCHIT00000033821
	ENSCHIT00000027157		ENSCHIT00000019386		ENSCHIT00000033878
	ENSCHIT00000027211		ENSCHIT00000019460		ENSCHIT00000033939
	ENSCHIT00000027316		ENSCHIT00000019464		ENSCHIT00000033954
	ENSCHIT00000027497		ENSCHIT00000019495		ENSCHIT00000033955
	ENSCHIT00000027603		ENSCHIT00000019549		ENSCHIT00000033963
	ENSCHIT00000027677		ENSCHIT00000019559		ENSCHIT00000033991
	ENSCHIT00000027689		ENSCHIT00000019616		ENSCHIT00000033998
	ENSCHIT00000027739		ENSCHIT00000019631		ENSCHIT00000034002
	ENSCHIT00000027900		ENSCHIT00000019636		ENSCHIT00000034095
	ENSCHIT00000027933		ENSCHIT00000019796		ENSCHIT00000034130
	ENSCHIT00000027954		ENSCHIT00000019870		ENSCHIT00000034192
	ENSCHIT00000027980		ENSCHIT00000019971		ENSCHIT00000034194
	ENSCHIT00000028093		ENSCHIT00000020032		ENSCHIT00000034217
	ENSCHIT00000028132		ENSCHIT00000020059		ENSCHIT00000034420
	ENSCHIT00000028234		ENSCHIT00000020189		ENSCHIT00000034425
	ENSCHIT00000028348		ENSCHIT00000020511		ENSCHIT00000034443
	ENSCHIT00000028353		ENSCHIT00000020518		ENSCHIT00000034472
	ENSCHIT00000028357		ENSCHIT00000020642		ENSCHIT00000034488
	ENSCHIT00000028369		ENSCHIT00000020762		ENSCHIT00000034645
	ENSCHIT00000028419		ENSCHIT00000020764		ENSCHIT00000034660
	ENSCHIT00000028529		ENSCHIT00000020821		ENSCHIT00000034713
	ENSCHIT00000028609		ENSCHIT00000020954		ENSCHIT00000034759
	ENSCHIT00000028694		ENSCHIT00000021020		ENSCHIT00000034778
	ENSCHIT00000028781		ENSCHIT00000021174		ENSCHIT00000034779
	ENSCHIT00000028821		ENSCHIT00000021213		ENSCHIT00000034784
	ENSCHIT00000028954		ENSCHIT00000021223		ENSCHIT00000034809
	ENSCHIT00000028963		ENSCHIT00000021225		ENSCHIT00000034825
	ENSCHIT00000028999		ENSCHIT00000021238		ENSCHIT00000034911
	ENSCHIT00000029013		ENSCHIT00000021247		ENSCHIT00000034953
	ENSCHIT00000029153		ENSCHIT00000021281		ENSCHIT00000035050
	ENSCHIT00000029178		ENSCHIT00000021292		ENSCHIT00000035068
	ENSCHIT00000029330		ENSCHIT00000021300		ENSCHIT00000035091
	ENSCHIT00000029344		ENSCHIT00000021302		ENSCHIT00000035113
	ENSCHIT00000029520		ENSCHIT00000021321		ENSCHIT00000035124
	ENSCHIT00000029528		ENSCHIT00000021323		ENSCHIT00000035153
	ENSCHIT00000029543		ENSCHIT00000021352		ENSCHIT00000035187
	ENSCHIT00000029644		ENSCHIT00000021463		ENSCHIT00000035198
	ENSCHIT00000029709		ENSCHIT00000021519		ENSCHIT00000035359
	ENSCHIT00000029759		ENSCHIT00000021594		ENSCHIT00000035430
	ENSCHIT00000029766		ENSCHIT00000021628		ENSCHIT00000035434
	ENSCHIT00000029857		ENSCHIT00000021651		ENSCHIT00000035445
	ENSCHIT00000029903		ENSCHIT00000021669		ENSCHIT00000035615
	ENSCHIT00000030019		ENSCHIT00000021677		ENSCHIT00000035629
	ENSCHIT00000030176		ENSCHIT00000021681		ENSCHIT00000035631
	ENSCHIT00000030210		ENSCHIT00000021683		ENSCHIT00000035639
	ENSCHIT00000030220		ENSCHIT00000021728		ENSCHIT00000035645
	ENSCHIT00000030244		ENSCHIT00000021737		ENSCHIT00000035647
	ENSCHIT00000030249		ENSCHIT00000021817		ENSCHIT00000035769
	ENSCHIT00000030252		ENSCHIT00000021820		ENSCHIT00000035861
	ENSCHIT00000030367		ENSCHIT00000021845		ENSCHIT00000035913
	ENSCHIT00000030525		ENSCHIT00000022127		ENSCHIT00000035927
	ENSCHIT00000030543		ENSCHIT00000022131		ENSCHIT00000035957
	ENSCHIT00000030639		ENSCHIT00000022199		ENSCHIT00000035960
	ENSCHIT00000030743		ENSCHIT00000022274		ENSCHIT00000035989
	ENSCHIT00000030756		ENSCHIT00000022281		ENSCHIT00000036031
	ENSCHIT00000030860		ENSCHIT00000022311		ENSCHIT00000036062
	ENSCHIT00000030910		ENSCHIT00000022480		ENSCHIT00000036066
	ENSCHIT00000030965		ENSCHIT00000022631		ENSCHIT00000036084
	ENSCHIT00000031124		ENSCHIT00000022640		ENSCHIT00000036191
	ENSCHIT00000031128		ENSCHIT00000022642		ENSCHIT00000036222
	ENSCHIT00000031138		ENSCHIT00000022653		ENSCHIT00000036260
	ENSCHIT00000031197		ENSCHIT00000022655		ENSCHIT00000036416
	ENSCHIT00000031273		ENSCHIT00000022678		ENSCHIT00000036434
	ENSCHIT00000031285		ENSCHIT00000022684		ENSCHIT00000036474
	ENSCHIT00000031297		ENSCHIT00000022693		ENSCHIT00000036484
	ENSCHIT00000031579		ENSCHIT00000022749		ENSCHIT00000036496
	ENSCHIT00000031881		ENSCHIT00000022790		ENSCHIT00000036547
	ENSCHIT00000031888		ENSCHIT00000022821		ENSCHIT00000036574
	ENSCHIT00000031894		ENSCHIT00000022829		ENSCHIT00000036604
	ENSCHIT00000032006		ENSCHIT00000022836		ENSCHIT00000036663
	ENSCHIT00000032013		ENSCHIT00000022858		ENSCHIT00000036693
	ENSCHIT00000032048		ENSCHIT00000022862		ENSCHIT00000036829
	ENSCHIT00000032056		ENSCHIT00000022873		ENSCHIT00000036891
	ENSCHIT00000032160		ENSCHIT00000022878		ENSCHIT00000036935
	ENSCHIT00000032162		ENSCHIT00000022900		ENSCHIT00000036954
	ENSCHIT00000032238		ENSCHIT00000022972		ENSCHIT00000036977
	ENSCHIT00000032252		ENSCHIT00000022976		ENSCHIT00000036986
	ENSCHIT00000032257		ENSCHIT00000023058		ENSCHIT00000037033
	ENSCHIT00000032266		ENSCHIT00000023122		ENSCHIT00000037040
	ENSCHIT00000032312		ENSCHIT00000023157		ENSCHIT00000037071
	ENSCHIT00000032543		ENSCHIT00000023160		ENSCHIT00000037081
	ENSCHIT00000032612		ENSCHIT00000023195		ENSCHIT00000037179
	ENSCHIT00000032659		ENSCHIT00000023197		ENSCHIT00000037210
	ENSCHIT00000032663		ENSCHIT00000023250		ENSCHIT00000037244
	ENSCHIT00000032672		ENSCHIT00000023255		ENSCHIT00000037309
	ENSCHIT00000032673		ENSCHIT00000023280		ENSCHIT00000037320
	ENSCHIT00000032674		ENSCHIT00000023397		ENSCHIT00000037321
	ENSCHIT00000032680		ENSCHIT00000023410		ENSCHIT00000037333
	ENSCHIT00000032682		ENSCHIT00000023420		ENSCHIT00000037446
	ENSCHIT00000032693		ENSCHIT00000023425		ENSCHIT00000037479
	ENSCHIT00000032877		ENSCHIT00000023648		ENSCHIT00000037548
	ENSCHIT00000032879		ENSCHIT00000023667		ENSCHIT00000037572
	ENSCHIT00000032889		ENSCHIT00000023674		ENSCHIT00000037583
	ENSCHIT00000032901		ENSCHIT00000023681		ENSCHIT00000037591
	ENSCHIT00000032907		ENSCHIT00000023685		ENSCHIT00000037637
	ENSCHIT00000033028		ENSCHIT00000023698		ENSCHIT00000037712
	ENSCHIT00000033044		ENSCHIT00000023701		ENSCHIT00000037793
	ENSCHIT00000033053		ENSCHIT00000023711		ENSCHIT00000037845
	ENSCHIT00000033197		ENSCHIT00000023735		ENSCHIT00000037879
	ENSCHIT00000033269		ENSCHIT00000023748		ENSCHIT00000037883
	ENSCHIT00000033275		ENSCHIT00000023765		ENSCHIT00000037924
	ENSCHIT00000033425		ENSCHIT00000023784		ENSCHIT00000037958
	ENSCHIT00000033438		ENSCHIT00000023894		ENSCHIT00000037979
	ENSCHIT00000033513		ENSCHIT00000023987		ENSCHIT00000038031
	ENSCHIT00000033521		ENSCHIT00000024012		ENSCHIT00000038260
	ENSCHIT00000033645		ENSCHIT00000024028		ENSCHIT00000038267
	ENSCHIT00000033780		ENSCHIT00000024031		ENSCHIT00000038295
	ENSCHIT00000034163		ENSCHIT00000024040		ENSCHIT00000038297
	ENSCHIT00000034170		ENSCHIT00000024072		ENSCHIT00000038306
	ENSCHIT00000034211		ENSCHIT00000024114		ENSCHIT00000038336
	ENSCHIT00000034215		ENSCHIT00000024119		ENSCHIT00000038337
	ENSCHIT00000034266		ENSCHIT00000024189		ENSCHIT00000038349
	ENSCHIT00000034274		ENSCHIT00000024196		ENSCHIT00000038405
	ENSCHIT00000034286		ENSCHIT00000024232		ENSCHIT00000038418
	ENSCHIT00000034296		ENSCHIT00000024290		ENSCHIT00000038446
	ENSCHIT00000034304		ENSCHIT00000024400		ENSCHIT00000038452
	ENSCHIT00000034305		ENSCHIT00000024580		ENSCHIT00000038458
	ENSCHIT00000034316		ENSCHIT00000024582		ENSCHIT00000038519
	ENSCHIT00000034433		ENSCHIT00000024661		ENSCHIT00000038593
	ENSCHIT00000034574		ENSCHIT00000024688		ENSCHIT00000038600
	ENSCHIT00000034595		ENSCHIT00000024761		ENSCHIT00000038612
	ENSCHIT00000034676		ENSCHIT00000024763		ENSCHIT00000038616
	ENSCHIT00000034716		ENSCHIT00000024770		ENSCHIT00000038684
	ENSCHIT00000034724		ENSCHIT00000024772		ENSCHIT00000038730
	ENSCHIT00000034738		ENSCHIT00000024780		ENSCHIT00000038737
	ENSCHIT00000034764		ENSCHIT00000024846		ENSCHIT00000038744
	ENSCHIT00000034777		ENSCHIT00000024855		ENSCHIT00000038807
	ENSCHIT00000034966		ENSCHIT00000024870		ENSCHIT00000038812
	ENSCHIT00000035069		ENSCHIT00000024875		ENSCHIT00000038864
	ENSCHIT00000035102		ENSCHIT00000024879		ENSCHIT00000038872
	ENSCHIT00000035154		ENSCHIT00000024900		ENSCHIT00000038998
	ENSCHIT00000035163		ENSCHIT00000024901		ENSCHIT00000039013
	ENSCHIT00000035165		ENSCHIT00000024963		ENSCHIT00000039027
	ENSCHIT00000035267		ENSCHIT00000024974		ENSCHIT00000039200
	ENSCHIT00000035369		ENSCHIT00000024988		ENSCHIT00000039269
	ENSCHIT00000035392		ENSCHIT00000024991		ENSCHIT00000039352
	ENSCHIT00000035399		ENSCHIT00000025006		ENSCHIT00000039363
	ENSCHIT00000035401		ENSCHIT00000025008		ENSCHIT00000039449
	ENSCHIT00000035459		ENSCHIT00000025022		ENSCHIT00000039456
	ENSCHIT00000035627		ENSCHIT00000025087		ENSCHIT00000039458
	ENSCHIT00000035711		ENSCHIT00000025092		ENSCHIT00000039462
	ENSCHIT00000035715		ENSCHIT00000025100		ENSCHIT00000039466
	ENSCHIT00000035997		ENSCHIT00000025107		ENSCHIT00000039467
	ENSCHIT00000036291		ENSCHIT00000025115		ENSCHIT00000039469
	ENSCHIT00000036387		ENSCHIT00000025121		ENSCHIT00000039471
	ENSCHIT00000036390		ENSCHIT00000025133		ENSCHIT00000039473
	ENSCHIT00000036541		ENSCHIT00000025142		ENSCHIT00000039478
	ENSCHIT00000036544		ENSCHIT00000025146		ENSCHIT00000039531
	ENSCHIT00000036552		ENSCHIT00000025151		ENSCHIT00000039580
	ENSCHIT00000036629		ENSCHIT00000025173		ENSCHIT00000039600
	ENSCHIT00000036667		ENSCHIT00000025201		ENSCHIT00000039627
	ENSCHIT00000036691		ENSCHIT00000025202		ENSCHIT00000039654
	ENSCHIT00000036696		ENSCHIT00000025232		ENSCHIT00000039668
	ENSCHIT00000036735		ENSCHIT00000025274		ENSCHIT00000039680
	ENSCHIT00000036896		ENSCHIT00000025312		ENSCHIT00000039696
	ENSCHIT00000036911		ENSCHIT00000025464		ENSCHIT00000039758
	ENSCHIT00000036918		ENSCHIT00000025520		ENSCHIT00000039759
	ENSCHIT00000036933		ENSCHIT00000025597		ENSCHIT00000039815
	ENSCHIT00000036953		ENSCHIT00000025603		ENSCHIT00000039834
	ENSCHIT00000036996		ENSCHIT00000025711		ENSCHIT00000039836
	ENSCHIT00000037044		ENSCHIT00000025713		ENSCHIT00000039855
	ENSCHIT00000037441		ENSCHIT00000025715		ENSCHIT00000039860
	ENSCHIT00000037481		ENSCHIT00000025723		ENSCHIT00000039865
	ENSCHIT00000037541		ENSCHIT00000025757		ENSCHIT00000039875
	ENSCHIT00000037554		ENSCHIT00000025829		ENSCHIT00000039881
	ENSCHIT00000037762		ENSCHIT00000025926		ENSCHIT00000039884
	ENSCHIT00000037774		ENSCHIT00000025934		ENSCHIT00000039889
	ENSCHIT00000037795		ENSCHIT00000026023		ENSCHIT00000039915
	ENSCHIT00000037838		ENSCHIT00000026040		ENSCHIT00000040080
	ENSCHIT00000037880		ENSCHIT00000026043		ENSCHIT00000040091
	ENSCHIT00000037912		ENSCHIT00000026074		ENSCHIT00000040191
	ENSCHIT00000037927		ENSCHIT00000026075		ENSCHIT00000040211
	ENSCHIT00000037945		ENSCHIT00000026111		ENSCHIT00000040214
	ENSCHIT00000038052		ENSCHIT00000026176		ENSCHIT00000040319
	ENSCHIT00000038201		ENSCHIT00000026225		ENSCHIT00000040344
	ENSCHIT00000038219		ENSCHIT00000026319		ENSCHIT00000040398
	ENSCHIT00000038258		ENSCHIT00000026347		ENSCHIT00000040407
	ENSCHIT00000038487		ENSCHIT00000026395		ENSCHIT00000040415
	ENSCHIT00000038496		ENSCHIT00000026424		ENSCHIT00000040438
	ENSCHIT00000038743		ENSCHIT00000026502		ENSCHIT00000040636
	ENSCHIT00000038873		ENSCHIT00000026550		ENSCHIT00000040679
	ENSCHIT00000038880		ENSCHIT00000026569		ENSCHIT00000040685
	ENSCHIT00000039070		ENSCHIT00000026572		ENSCHIT00000040686
	ENSCHIT00000039101		ENSCHIT00000026630		ENSCHIT00000040710
	ENSCHIT00000039114		ENSCHIT00000026647		ENSCHIT00000040731
	ENSCHIT00000039185		ENSCHIT00000026773		ENSCHIT00000040827
	ENSCHIT00000039207		ENSCHIT00000026899		ENSCHIT00000040844
	ENSCHIT00000039248		ENSCHIT00000026901		ENSCHIT00000041011
	ENSCHIT00000039253		ENSCHIT00000026913		ENSCHIT00000041033
	ENSCHIT00000039254		ENSCHIT00000026931		ENSCHIT00000041044
	ENSCHIT00000039370		ENSCHIT00000026943		ENSCHIT00000041047
	ENSCHIT00000039528		ENSCHIT00000026951		ENSCHIT00000041113
	ENSCHIT00000039532		ENSCHIT00000027015		ENSCHIT00000041128
	ENSCHIT00000039537		ENSCHIT00000027041		ENSCHIT00000041131
	ENSCHIT00000039694		ENSCHIT00000027173		ENSCHIT00000041186
	ENSCHIT00000039737		ENSCHIT00000027291		ENSCHIT00000041190
	ENSCHIT00000039763		ENSCHIT00000027312		ENSCHIT00000041355
	ENSCHIT00000039975		ENSCHIT00000027324		ENSCHIT00000041383
	ENSCHIT00000040004		ENSCHIT00000027357		ENSCHIT00000041422
	ENSCHIT00000040021		ENSCHIT00000027366		ENSCHIT00000041428
	ENSCHIT00000040159		ENSCHIT00000027381		ENSCHIT00000041443
	ENSCHIT00000040500		ENSCHIT00000027393		ENSCHIT00000041452
	ENSCHIT00000040583		ENSCHIT00000027469		ENSCHIT00000041460
	ENSCHIT00000040587		ENSCHIT00000027738		ENSCHIT00000041461
	ENSCHIT00000040618		ENSCHIT00000027745		ENSCHIT00000041552
	ENSCHIT00000041000		ENSCHIT00000027754		ENSCHIT00000041577
	ENSCHIT00000041002		ENSCHIT00000027759		ENSCHIT00000041633
	ENSCHIT00000041148		ENSCHIT00000027770		ENSCHIT00000041642
	ENSCHIT00000041218		ENSCHIT00000027791		ENSCHIT00000000624
	ENSCHIT00000041225		ENSCHIT00000027806		ENSCHIT00000000670
	ENSCHIT00000041227		ENSCHIT00000027864		ENSCHIT00000001711
	ENSCHIT00000041230		ENSCHIT00000027878		ENSCHIT00000002618
	ENSCHIT00000041234		ENSCHIT00000027897		ENSCHIT00000003544
	ENSCHIT00000041358		ENSCHIT00000027912		ENSCHIT00000004259
	ENSCHIT00000041386		ENSCHIT00000027935		ENSCHIT00000005652
	ENSCHIT00000041400		ENSCHIT00000028064		ENSCHIT00000005664
	ENSCHIT00000041718		ENSCHIT00000028133		ENSCHIT00000006721
	ENSCHIT00000000131		ENSCHIT00000028154		ENSCHIT00000006776
	ENSCHIT00000000310		ENSCHIT00000028194		ENSCHIT00000007103
	ENSCHIT00000000467		ENSCHIT00000028360		ENSCHIT00000007198
	ENSCHIT00000000525		ENSCHIT00000028495		ENSCHIT00000007418
	ENSCHIT00000000526		ENSCHIT00000028551		ENSCHIT00000008664
	ENSCHIT00000000536		ENSCHIT00000028561		ENSCHIT00000008762
	ENSCHIT00000000540		ENSCHIT00000028569		ENSCHIT00000011341
	ENSCHIT00000000826		ENSCHIT00000028582		ENSCHIT00000011451
	ENSCHIT00000001113		ENSCHIT00000028597		ENSCHIT00000011530
	ENSCHIT00000001160		ENSCHIT00000028629		ENSCHIT00000011539
	ENSCHIT00000001771		ENSCHIT00000028638		ENSCHIT00000012233
	ENSCHIT00000001819		ENSCHIT00000028653		ENSCHIT00000012250
	ENSCHIT00000001822		ENSCHIT00000028675		ENSCHIT00000012279
	ENSCHIT00000001949		ENSCHIT00000028698		ENSCHIT00000012311
	ENSCHIT00000001962		ENSCHIT00000028802		ENSCHIT00000012334
	ENSCHIT00000002084		ENSCHIT00000028885		ENSCHIT00000012358
	ENSCHIT00000002985		ENSCHIT00000028917		ENSCHIT00000012388
	ENSCHIT00000003323		ENSCHIT00000029028		ENSCHIT00000012408
	ENSCHIT00000003343		ENSCHIT00000029058		ENSCHIT00000013058
	ENSCHIT00000003544		ENSCHIT00000029059		ENSCHIT00000013168
	ENSCHIT00000004380		ENSCHIT00000029069		ENSCHIT00000013180
	ENSCHIT00000004422		ENSCHIT00000029090		ENSCHIT00000013184
	ENSCHIT00000004439		ENSCHIT00000029095		ENSCHIT00000013190
	ENSCHIT00000004521		ENSCHIT00000029126		ENSCHIT00000013205
	ENSCHIT00000004527		ENSCHIT00000029131		ENSCHIT00000013206
	ENSCHIT00000005652		ENSCHIT00000029145		ENSCHIT00000013218
	ENSCHIT00000005664		ENSCHIT00000029199		ENSCHIT00000013713
	ENSCHIT00000005669		ENSCHIT00000029219		ENSCHIT00000013722
	ENSCHIT00000005710		ENSCHIT00000029232		ENSCHIT00000014014
	ENSCHIT00000005723		ENSCHIT00000029374		ENSCHIT00000014068
	ENSCHIT00000005958		ENSCHIT00000029478		ENSCHIT00000014187
	ENSCHIT00000006500		ENSCHIT00000029495		ENSCHIT00000014338
	ENSCHIT00000006505		ENSCHIT00000029612		ENSCHIT00000014441
	ENSCHIT00000006684		ENSCHIT00000029626		ENSCHIT00000014750
	ENSCHIT00000006721		ENSCHIT00000029670		ENSCHIT00000015122
	ENSCHIT00000006776		ENSCHIT00000029700		ENSCHIT00000015461
	ENSCHIT00000007519		ENSCHIT00000029911		ENSCHIT00000015464
	ENSCHIT00000008010		ENSCHIT00000029916		ENSCHIT00000015469
	ENSCHIT00000008306		ENSCHIT00000029964		ENSCHIT00000015636
	ENSCHIT00000008349		ENSCHIT00000029978		ENSCHIT00000015641
	ENSCHIT00000008485		ENSCHIT00000030162		ENSCHIT00000015775
	ENSCHIT00000008546		ENSCHIT00000030178		ENSCHIT00000015811
	ENSCHIT00000008688		ENSCHIT00000030191		ENSCHIT00000015812
	ENSCHIT00000008803		ENSCHIT00000030233		ENSCHIT00000015820
	ENSCHIT00000008884		ENSCHIT00000030276		ENSCHIT00000015823
	ENSCHIT00000008896		ENSCHIT00000030315		ENSCHIT00000016176
	ENSCHIT00000008909		ENSCHIT00000030323		ENSCHIT00000016178
	ENSCHIT00000009047		ENSCHIT00000030327		ENSCHIT00000016841
	ENSCHIT00000009186		ENSCHIT00000030338		ENSCHIT00000016843
	ENSCHIT00000009933		ENSCHIT00000030355		ENSCHIT00000017503
	ENSCHIT00000010340		ENSCHIT00000030394		ENSCHIT00000017524
	ENSCHIT00000010450		ENSCHIT00000030396		ENSCHIT00000017547
	ENSCHIT00000010477		ENSCHIT00000030536		ENSCHIT00000017559
	ENSCHIT00000010616		ENSCHIT00000030624		ENSCHIT00000017685
	ENSCHIT00000010653		ENSCHIT00000030652		ENSCHIT00000017701
	ENSCHIT00000010690		ENSCHIT00000030828		ENSCHIT00000017724
	ENSCHIT00000011104		ENSCHIT00000030872		ENSCHIT00000017790
	ENSCHIT00000011315		ENSCHIT00000030936		ENSCHIT00000017799
	ENSCHIT00000011352		ENSCHIT00000030952		ENSCHIT00000017803
	ENSCHIT00000011440		ENSCHIT00000031061		ENSCHIT00000018192
	ENSCHIT00000011456		ENSCHIT00000031148		ENSCHIT00000018277
	ENSCHIT00000011474		ENSCHIT00000031194		ENSCHIT00000018590
	ENSCHIT00000011590		ENSCHIT00000031228		ENSCHIT00000018842
	ENSCHIT00000011947		ENSCHIT00000031232		ENSCHIT00000019256
	ENSCHIT00000012029		ENSCHIT00000031264		ENSCHIT00000019666
	ENSCHIT00000012048		ENSCHIT00000031269		ENSCHIT00000019681
	ENSCHIT00000012189		ENSCHIT00000031301		ENSCHIT00000019686
	ENSCHIT00000012198		ENSCHIT00000031342		ENSCHIT00000019693
	ENSCHIT00000012216		ENSCHIT00000031373		ENSCHIT00000020386
	ENSCHIT00000012440		ENSCHIT00000031398		ENSCHIT00000020631
	ENSCHIT00000012445		ENSCHIT00000031438		ENSCHIT00000020795
	ENSCHIT00000012454		ENSCHIT00000031440		ENSCHIT00000020866
	ENSCHIT00000012563		ENSCHIT00000031466		ENSCHIT00000021333
	ENSCHIT00000012783		ENSCHIT00000031487		ENSCHIT00000021459
	ENSCHIT00000012914		ENSCHIT00000031511		ENSCHIT00000021508
	ENSCHIT00000012958		ENSCHIT00000031529		ENSCHIT00000021521
	ENSCHIT00000013156		ENSCHIT00000031573		ENSCHIT00000021607
	ENSCHIT00000013165		ENSCHIT00000031677		ENSCHIT00000021754
	ENSCHIT00000013168		ENSCHIT00000031863		ENSCHIT00000021756
	ENSCHIT00000013174		ENSCHIT00000032027		ENSCHIT00000021758
	ENSCHIT00000013180		ENSCHIT00000032122		ENSCHIT00000021818
	ENSCHIT00000013183		ENSCHIT00000032204		ENSCHIT00000021829
	ENSCHIT00000013190		ENSCHIT00000032214		ENSCHIT00000021836
	ENSCHIT00000013192		ENSCHIT00000032215		ENSCHIT00000021931
	ENSCHIT00000013207		ENSCHIT00000032221		ENSCHIT00000022335
	ENSCHIT00000013216		ENSCHIT00000032269		ENSCHIT00000022536
	ENSCHIT00000013221		ENSCHIT00000032499		ENSCHIT00000022982
	ENSCHIT00000013229		ENSCHIT00000032631		ENSCHIT00000023118
	ENSCHIT00000013339		ENSCHIT00000032652		ENSCHIT00000023298
	ENSCHIT00000013389		ENSCHIT00000032713		ENSCHIT00000023300
	ENSCHIT00000013690		ENSCHIT00000032718		ENSCHIT00000023366
	ENSCHIT00000013710		ENSCHIT00000032878		ENSCHIT00000023429
	ENSCHIT00000013775		ENSCHIT00000032957		ENSCHIT00000023539
	ENSCHIT00000013802		ENSCHIT00000032966		ENSCHIT00000023546
	ENSCHIT00000013993		ENSCHIT00000032967		ENSCHIT00000023754
	ENSCHIT00000014008		ENSCHIT00000032990		ENSCHIT00000023899
	ENSCHIT00000014055		ENSCHIT00000033007		ENSCHIT00000024184
	ENSCHIT00000014199		ENSCHIT00000033018		ENSCHIT00000024197
	ENSCHIT00000014266		ENSCHIT00000033038		ENSCHIT00000024524
	ENSCHIT00000014338		ENSCHIT00000033040		ENSCHIT00000024534
	ENSCHIT00000014432		ENSCHIT00000033082		ENSCHIT00000024689
	ENSCHIT00000014439		ENSCHIT00000033091		ENSCHIT00000024694
	ENSCHIT00000014446		ENSCHIT00000033096		ENSCHIT00000024706
	ENSCHIT00000014472		ENSCHIT00000033104		ENSCHIT00000024722
	ENSCHIT00000014496		ENSCHIT00000033187		ENSCHIT00000024734
	ENSCHIT00000014540		ENSCHIT00000033210		ENSCHIT00000024822
	ENSCHIT00000014584		ENSCHIT00000033212		ENSCHIT00000024827
	ENSCHIT00000014615		ENSCHIT00000033231		ENSCHIT00000024866
	ENSCHIT00000014638		ENSCHIT00000033278		ENSCHIT00000024872
	ENSCHIT00000014675		ENSCHIT00000033537		ENSCHIT00000024948
	ENSCHIT00000014743		ENSCHIT00000033547		ENSCHIT00000025011
	ENSCHIT00000014751		ENSCHIT00000033553		ENSCHIT00000025016
	ENSCHIT00000014762		ENSCHIT00000033556		ENSCHIT00000025266
	ENSCHIT00000014798		ENSCHIT00000033602		ENSCHIT00000025279
	ENSCHIT00000014805		ENSCHIT00000033637		ENSCHIT00000025573
	ENSCHIT00000014811		ENSCHIT00000033671		ENSCHIT00000025585
	ENSCHIT00000014877		ENSCHIT00000033693		ENSCHIT00000025595
	ENSCHIT00000014921		ENSCHIT00000033696		ENSCHIT00000025622
	ENSCHIT00000014975		ENSCHIT00000033712		ENSCHIT00000025680
	ENSCHIT00000015045		ENSCHIT00000033719		ENSCHIT00000025985
	ENSCHIT00000015052		ENSCHIT00000033739		ENSCHIT00000025999
	ENSCHIT00000015060		ENSCHIT00000033821		ENSCHIT00000026106
	ENSCHIT00000015101		ENSCHIT00000033878		ENSCHIT00000026109
	ENSCHIT00000015149		ENSCHIT00000033939		ENSCHIT00000026120
	ENSCHIT00000015171		ENSCHIT00000033954		ENSCHIT00000026131
	ENSCHIT00000015232		ENSCHIT00000033955		ENSCHIT00000026132
	ENSCHIT00000015388		ENSCHIT00000033963		ENSCHIT00000026135
	ENSCHIT00000015590		ENSCHIT00000033991		ENSCHIT00000026144
	ENSCHIT00000015693		ENSCHIT00000033998		ENSCHIT00000026152
	ENSCHIT00000015729		ENSCHIT00000034002		ENSCHIT00000026158
	ENSCHIT00000015736		ENSCHIT00000034130		ENSCHIT00000026164
	ENSCHIT00000015766		ENSCHIT00000034217		ENSCHIT00000026613
	ENSCHIT00000015787		ENSCHIT00000034420		ENSCHIT00000026679
	ENSCHIT00000016154		ENSCHIT00000034425		ENSCHIT00000026743
	ENSCHIT00000016228		ENSCHIT00000034443		ENSCHIT00000026997
	ENSCHIT00000016235		ENSCHIT00000034472		ENSCHIT00000027098
	ENSCHIT00000016423		ENSCHIT00000034488		ENSCHIT00000027135
	ENSCHIT00000016431		ENSCHIT00000034645		ENSCHIT00000027501
	ENSCHIT00000016439		ENSCHIT00000034660		ENSCHIT00000027720
	ENSCHIT00000016502		ENSCHIT00000034713		ENSCHIT00000027732
	ENSCHIT00000016510		ENSCHIT00000034759		ENSCHIT00000028078
	ENSCHIT00000016631		ENSCHIT00000034778		ENSCHIT00000028209
	ENSCHIT00000016651		ENSCHIT00000034779		ENSCHIT00000028295
	ENSCHIT00000016716		ENSCHIT00000034784		ENSCHIT00000028328
	ENSCHIT00000016811		ENSCHIT00000034809		ENSCHIT00000028354
	ENSCHIT00000017058		ENSCHIT00000034825		ENSCHIT00000028574
	ENSCHIT00000017070		ENSCHIT00000034911		ENSCHIT00000028578
	ENSCHIT00000017320		ENSCHIT00000034953		ENSCHIT00000028775
	ENSCHIT00000017331		ENSCHIT00000035050		ENSCHIT00000029071
	ENSCHIT00000017395		ENSCHIT00000035068		ENSCHIT00000029119
	ENSCHIT00000017409		ENSCHIT00000035091		ENSCHIT00000029146
	ENSCHIT00000017431		ENSCHIT00000035153		ENSCHIT00000029210
	ENSCHIT00000017439		ENSCHIT00000035187		ENSCHIT00000029635
	ENSCHIT00000017448		ENSCHIT00000035198		ENSCHIT00000029650
	ENSCHIT00000017449		ENSCHIT00000035359		ENSCHIT00000029653
	ENSCHIT00000017685		ENSCHIT00000035430		ENSCHIT00000029669
	ENSCHIT00000017701		ENSCHIT00000035434		ENSCHIT00000029684
	ENSCHIT00000017724		ENSCHIT00000035445		ENSCHIT00000029704
	ENSCHIT00000017799		ENSCHIT00000035615		ENSCHIT00000029707
	ENSCHIT00000018026		ENSCHIT00000035629		ENSCHIT00000029724
	ENSCHIT00000018244		ENSCHIT00000035631		ENSCHIT00000029737
	ENSCHIT00000018286		ENSCHIT00000035639		ENSCHIT00000030088
	ENSCHIT00000018305		ENSCHIT00000035645		ENSCHIT00000030093
	ENSCHIT00000018314		ENSCHIT00000035647		ENSCHIT00000030126
	ENSCHIT00000018319		ENSCHIT00000035769		ENSCHIT00000030137
	ENSCHIT00000018334		ENSCHIT00000035861		ENSCHIT00000030141
	ENSCHIT00000018541		ENSCHIT00000035957		ENSCHIT00000030150
	ENSCHIT00000018737		ENSCHIT00000035960		ENSCHIT00000030251
	ENSCHIT00000018778		ENSCHIT00000035989		ENSCHIT00000030271
	ENSCHIT00000018792		ENSCHIT00000036031		ENSCHIT00000030318
	ENSCHIT00000018806		ENSCHIT00000036062		ENSCHIT00000030330
	ENSCHIT00000018852		ENSCHIT00000036084		ENSCHIT00000030492
	ENSCHIT00000018862		ENSCHIT00000036191		ENSCHIT00000030702
	ENSCHIT00000018881		ENSCHIT00000036222		ENSCHIT00000030712
	ENSCHIT00000018982		ENSCHIT00000036416		ENSCHIT00000030743
	ENSCHIT00000019019		ENSCHIT00000036434		ENSCHIT00000031013
	ENSCHIT00000019096		ENSCHIT00000036474		ENSCHIT00000031028
	ENSCHIT00000019101		ENSCHIT00000036484		ENSCHIT00000031085
	ENSCHIT00000019157		ENSCHIT00000036496		ENSCHIT00000031255
	ENSCHIT00000019194		ENSCHIT00000036547		ENSCHIT00000031270
	ENSCHIT00000019203		ENSCHIT00000036574		ENSCHIT00000031399
	ENSCHIT00000019205		ENSCHIT00000036604		ENSCHIT00000031567
	ENSCHIT00000019324		ENSCHIT00000036663		ENSCHIT00000031643
	ENSCHIT00000019398		ENSCHIT00000036693		ENSCHIT00000031668
	ENSCHIT00000019503		ENSCHIT00000036829		ENSCHIT00000031827
	ENSCHIT00000019611		ENSCHIT00000036891		ENSCHIT00000032066
	ENSCHIT00000019634		ENSCHIT00000036935		ENSCHIT00000032336
	ENSCHIT00000019658		ENSCHIT00000036954		ENSCHIT00000032359
	ENSCHIT00000019752		ENSCHIT00000036977		ENSCHIT00000032553
	ENSCHIT00000019797		ENSCHIT00000036986		ENSCHIT00000032588
	ENSCHIT00000019803		ENSCHIT00000037033		ENSCHIT00000033276
	ENSCHIT00000019975		ENSCHIT00000037040		ENSCHIT00000033285
	ENSCHIT00000020010		ENSCHIT00000037071		ENSCHIT00000033363
	ENSCHIT00000020058		ENSCHIT00000037081		ENSCHIT00000033373
	ENSCHIT00000020102		ENSCHIT00000037179		ENSCHIT00000033436
	ENSCHIT00000020150		ENSCHIT00000037244		ENSCHIT00000033475
	ENSCHIT00000020199		ENSCHIT00000037309		ENSCHIT00000033500
	ENSCHIT00000020353		ENSCHIT00000037320		ENSCHIT00000033874
	ENSCHIT00000020648		ENSCHIT00000037321		ENSCHIT00000033949
	ENSCHIT00000020667		ENSCHIT00000037333		ENSCHIT00000034004
	ENSCHIT00000020697		ENSCHIT00000037446		ENSCHIT00000034065
	ENSCHIT00000020707		ENSCHIT00000037479		ENSCHIT00000034076
	ENSCHIT00000020774		ENSCHIT00000037572		ENSCHIT00000034132
	ENSCHIT00000020778		ENSCHIT00000037583		ENSCHIT00000034254
	ENSCHIT00000020783		ENSCHIT00000037591		ENSCHIT00000034307
	ENSCHIT00000020785		ENSCHIT00000037637		ENSCHIT00000034519
	ENSCHIT00000020795		ENSCHIT00000037712		ENSCHIT00000034525
	ENSCHIT00000020970		ENSCHIT00000037793		ENSCHIT00000034532
	ENSCHIT00000021163		ENSCHIT00000037845		ENSCHIT00000034630
	ENSCHIT00000021173		ENSCHIT00000037879		ENSCHIT00000034677
	ENSCHIT00000021192		ENSCHIT00000037883		ENSCHIT00000034685
	ENSCHIT00000021580		ENSCHIT00000037924		ENSCHIT00000034733
	ENSCHIT00000021618		ENSCHIT00000037958		ENSCHIT00000035206
	ENSCHIT00000021623		ENSCHIT00000037979		ENSCHIT00000035566
	ENSCHIT00000021627		ENSCHIT00000038031		ENSCHIT00000035610
	ENSCHIT00000021680		ENSCHIT00000038260		ENSCHIT00000035766
	ENSCHIT00000021713		ENSCHIT00000038267		ENSCHIT00000035914
	ENSCHIT00000021754		ENSCHIT00000038295		ENSCHIT00000035932
	ENSCHIT00000021991		ENSCHIT00000038297		ENSCHIT00000035949
	ENSCHIT00000022010		ENSCHIT00000038306		ENSCHIT00000035963
	ENSCHIT00000022072		ENSCHIT00000038336		ENSCHIT00000035977
	ENSCHIT00000022078		ENSCHIT00000038349		ENSCHIT00000035990
	ENSCHIT00000022113		ENSCHIT00000038405		ENSCHIT00000036524
	ENSCHIT00000022118		ENSCHIT00000038418		ENSCHIT00000036691
	ENSCHIT00000022310		ENSCHIT00000038446		ENSCHIT00000036696
	ENSCHIT00000022315		ENSCHIT00000038452		ENSCHIT00000036768
	ENSCHIT00000022319		ENSCHIT00000038458		ENSCHIT00000036790
	ENSCHIT00000022327		ENSCHIT00000038519		ENSCHIT00000037144
	ENSCHIT00000022420		ENSCHIT00000038593		ENSCHIT00000037383
	ENSCHIT00000022437		ENSCHIT00000038600		ENSCHIT00000037406
	ENSCHIT00000022665		ENSCHIT00000038612		ENSCHIT00000037453
	ENSCHIT00000022672		ENSCHIT00000038616		ENSCHIT00000037676
	ENSCHIT00000022883		ENSCHIT00000038730		ENSCHIT00000037758
	ENSCHIT00000022891		ENSCHIT00000038737		ENSCHIT00000037849
	ENSCHIT00000023102		ENSCHIT00000038744		ENSCHIT00000037899
	ENSCHIT00000023117		ENSCHIT00000038807		ENSCHIT00000037905
	ENSCHIT00000023191		ENSCHIT00000038812		ENSCHIT00000037909
	ENSCHIT00000023204		ENSCHIT00000038864		ENSCHIT00000037913
	ENSCHIT00000023311		ENSCHIT00000038872		ENSCHIT00000037927
	ENSCHIT00000023313		ENSCHIT00000038998		ENSCHIT00000037945
	ENSCHIT00000023343		ENSCHIT00000039013		ENSCHIT00000038024
	ENSCHIT00000023360		ENSCHIT00000039027		ENSCHIT00000038052
	ENSCHIT00000023430		ENSCHIT00000039200		ENSCHIT00000038058
	ENSCHIT00000023453		ENSCHIT00000039449		ENSCHIT00000038137
	ENSCHIT00000023461		ENSCHIT00000039456		ENSCHIT00000038353
	ENSCHIT00000023539		ENSCHIT00000039458		ENSCHIT00000038556
	ENSCHIT00000023546		ENSCHIT00000039462		ENSCHIT00000038578
	ENSCHIT00000023588		ENSCHIT00000039466		ENSCHIT00000038940
	ENSCHIT00000023627		ENSCHIT00000039467		ENSCHIT00000039201
	ENSCHIT00000023639		ENSCHIT00000039469		ENSCHIT00000039219
	ENSCHIT00000023855		ENSCHIT00000039471		ENSCHIT00000039236
	ENSCHIT00000023892		ENSCHIT00000039473		ENSCHIT00000039264
	ENSCHIT00000023971		ENSCHIT00000039478		ENSCHIT00000039287
	ENSCHIT00000024007		ENSCHIT00000039531		ENSCHIT00000039305
	ENSCHIT00000024159		ENSCHIT00000039580		ENSCHIT00000039320
	ENSCHIT00000024185		ENSCHIT00000039600		ENSCHIT00000039394
	ENSCHIT00000024285		ENSCHIT00000039627		ENSCHIT00000039441
	ENSCHIT00000024318		ENSCHIT00000039654		ENSCHIT00000039476
	ENSCHIT00000024507		ENSCHIT00000039668		ENSCHIT00000039537
	ENSCHIT00000024509		ENSCHIT00000039680		ENSCHIT00000040098
	ENSCHIT00000024812		ENSCHIT00000039696		ENSCHIT00000040255
	ENSCHIT00000024820		ENSCHIT00000039758		ENSCHIT00000040317
	ENSCHIT00000025154		ENSCHIT00000039759		ENSCHIT00000040368
	ENSCHIT00000025194		ENSCHIT00000039815		ENSCHIT00000040426
	ENSCHIT00000025231		ENSCHIT00000039834		ENSCHIT00000040480
	ENSCHIT00000025256		ENSCHIT00000039836		ENSCHIT00000040835
	ENSCHIT00000025272		ENSCHIT00000039855		ENSCHIT00000040838
	ENSCHIT00000025283		ENSCHIT00000039860		ENSCHIT00000040886
	ENSCHIT00000025297		ENSCHIT00000039865		ENSCHIT00000041212
	ENSCHIT00000025590		ENSCHIT00000039875		ENSCHIT00000041267
	ENSCHIT00000025652		ENSCHIT00000039881		ENSCHIT00000041325
	ENSCHIT00000025660		ENSCHIT00000039884		ENSCHIT00000041332
	ENSCHIT00000025690		ENSCHIT00000039889		ENSCHIT00000041341
	ENSCHIT00000025726		ENSCHIT00000039915		ENSCHIT00000041379
	ENSCHIT00000025770		ENSCHIT00000040080		ENSCHIT00000041436
	ENSCHIT00000025773		ENSCHIT00000040191		ENSCHIT00000041438
	ENSCHIT00000025781		ENSCHIT00000040211		ENSCHIT00000041439
	ENSCHIT00000025790		ENSCHIT00000040214		ENSCHIT00000041441
	ENSCHIT00000025794		ENSCHIT00000040319		ENSCHIT00000041458
	ENSCHIT00000025806		ENSCHIT00000040344		ENSCHIT00000041476
	ENSCHIT00000025882		ENSCHIT00000040398		ENSCHIT00000000161
	ENSCHIT00000025896		ENSCHIT00000040407		ENSCHIT00000000197
	ENSCHIT00000025929		ENSCHIT00000040415		ENSCHIT00000000211
	ENSCHIT00000025931		ENSCHIT00000040438		ENSCHIT00000000220
	ENSCHIT00000026070		ENSCHIT00000040636		ENSCHIT00000000359
	ENSCHIT00000026106		ENSCHIT00000040679		ENSCHIT00000000435
	ENSCHIT00000026109		ENSCHIT00000040685		ENSCHIT00000000762
	ENSCHIT00000026120		ENSCHIT00000040686		ENSCHIT00000000778
	ENSCHIT00000026132		ENSCHIT00000040710		ENSCHIT00000000869
	ENSCHIT00000026144		ENSCHIT00000040731		ENSCHIT00000000915
	ENSCHIT00000026152		ENSCHIT00000040827		ENSCHIT00000001265
	ENSCHIT00000026158		ENSCHIT00000040844		ENSCHIT00000001287
	ENSCHIT00000026164		ENSCHIT00000041011		ENSCHIT00000001642
	ENSCHIT00000026245		ENSCHIT00000041033		ENSCHIT00000002516
	ENSCHIT00000026399		ENSCHIT00000041044		ENSCHIT00000004044
	ENSCHIT00000026421		ENSCHIT00000041047		ENSCHIT00000004422
	ENSCHIT00000026434		ENSCHIT00000041113		ENSCHIT00000004464
	ENSCHIT00000026446		ENSCHIT00000041128		ENSCHIT00000004533
	ENSCHIT00000026529		ENSCHIT00000041131		ENSCHIT00000004550
	ENSCHIT00000026535		ENSCHIT00000041186		ENSCHIT00000004601
	ENSCHIT00000026666		ENSCHIT00000041190		ENSCHIT00000004626
	ENSCHIT00000026743		ENSCHIT00000041355		ENSCHIT00000005041
	ENSCHIT00000026802		ENSCHIT00000041383		ENSCHIT00000005092
	ENSCHIT00000026827		ENSCHIT00000041422		ENSCHIT00000005993
	ENSCHIT00000026911		ENSCHIT00000041428		ENSCHIT00000006141
	ENSCHIT00000026972		ENSCHIT00000041443		ENSCHIT00000007098
	ENSCHIT00000027006		ENSCHIT00000041452		ENSCHIT00000007119
	ENSCHIT00000027179		ENSCHIT00000041460		ENSCHIT00000007170
	ENSCHIT00000027276		ENSCHIT00000041461		ENSCHIT00000007642
	ENSCHIT00000027282		ENSCHIT00000041552		ENSCHIT00000007644
	ENSCHIT00000027375		ENSCHIT00000041577		ENSCHIT00000008143
	ENSCHIT00000027387		ENSCHIT00000041633		ENSCHIT00000008173
	ENSCHIT00000027514		ENSCHIT00000041642		ENSCHIT00000008306
	ENSCHIT00000027550		ENSCHIT00000005741		ENSCHIT00000008349
	ENSCHIT00000027642		ENSCHIT00000007418		ENSCHIT00000008546
	ENSCHIT00000027744		ENSCHIT00000007519		ENSCHIT00000008719
	ENSCHIT00000027769		ENSCHIT00000008040		ENSCHIT00000008799
	ENSCHIT00000027856		ENSCHIT00000008407		ENSCHIT00000009001
	ENSCHIT00000027896		ENSCHIT00000008427		ENSCHIT00000009150
	ENSCHIT00000028078		ENSCHIT00000010636		ENSCHIT00000009257
	ENSCHIT00000028105		ENSCHIT00000010650		ENSCHIT00000009491
	ENSCHIT00000028431		ENSCHIT00000011898		ENSCHIT00000010555
	ENSCHIT00000028522		ENSCHIT00000011954		ENSCHIT00000010636
	ENSCHIT00000028616		ENSCHIT00000011974		ENSCHIT00000010650
	ENSCHIT00000028644		ENSCHIT00000012141		ENSCHIT00000010982
	ENSCHIT00000028703		ENSCHIT00000012458		ENSCHIT00000011126
	ENSCHIT00000028851		ENSCHIT00000012475		ENSCHIT00000011255
	ENSCHIT00000028873		ENSCHIT00000012644		ENSCHIT00000011647
[truncated: 5,220 more rows]
