# Supplementary material for: Transcriptome Analysis of miRNAs Involved in the Myogenic Differentiation of Goat Skeletal Muscle Satellite Cells
Source: Cells. 2026 Mar 13;15(6):519. doi: 10.3390/cells15060519 (PMC13025608; doi:10.3390/cells15060519)
Supplement: Supplementary file 1 [file cells-15-00519-s001.zip › Supplement S4. Significantly enriched GO terms for GM vs DM1.xlsx]

## Sheet: Supplement 6
Supplement 4. Significantly enriched GO terms for GM vs DM1
GO ID	class	Description	GM vs DM1	All (21279)	pvalue	p.adjust
GO:0032502	Biological Process	developmental process	1135	4095	1.51123e-17	1.56428e-13
GO:0009653	Biological Process	anatomical structure morphogenesis	566	1843	3.4785e-17	1.70378e-13
GO:0048522	Biological Process	positive regulation of cellular process	1053	3778	6.42972e-17	1.70378e-13
GO:0048856	Biological Process	anatomical structure development	1078	3880	6.58403e-17	1.70378e-13
GO:0048731	Biological Process	system development	897	3162	2.26271e-16	4.68426e-13
GO:0048518	Biological Process	positive regulation of biological process	1168	4275	5.72926e-16	9.88393e-13
GO:0007275	Biological Process	multicellular organism development	973	3490	1.45504e-15	2.15159e-12
GO:0009888	Biological Process	tissue development	417	1311	2.12493e-15	2.74939e-12
GO:0007166	Biological Process	cell surface receptor signaling pathway	633	2144	3.77063e-15	4.33664e-12
GO:0048513	Biological Process	animal organ development	647	2222	3.89529e-14	4.03202e-11
GO:0009893	Biological Process	positive regulation of metabolic process	716	2503	8.13659e-14	7.65653e-11
GO:0070887	Biological Process	cellular response to chemical stimulus	591	2016	1.57592e-13	1.35937e-10
GO:0008283	Biological Process	cell proliferation	396	1267	2.05954e-13	1.63987e-10
GO:0048583	Biological Process	regulation of response to stimulus	772	2741	2.84251e-13	2.10163e-10
GO:0031325	Biological Process	positive regulation of cellular metabolic process	669	2332	3.48405e-13	2.40423e-10
GO:0010033	Biological Process	response to organic substance	553	1880	5.71885e-13	3.69974e-10
GO:0050793	Biological Process	regulation of developmental process	529	1790	8.34198e-13	5.07929e-10
GO:0071310	Biological Process	cellular response to organic substance	477	1592	1.25588e-12	7.22202e-10
GO:0010604	Biological Process	positive regulation of macromolecule metabolic process	665	2331	1.35174e-12	7.36414e-10
GO:0030154	Biological Process	cell differentiation	732	2604	2.11597e-12	1.08453e-09
GO:0051173	Biological Process	positive regulation of nitrogen compound metabolic process	640	2237	2.20028e-12	1.08453e-09
GO:0048869	Biological Process	cellular developmental process	764	2742	4.53076e-12	2.13172e-09
GO:0060429	Biological Process	epithelium development	261	792	8.47148e-12	3.81253e-09
GO:0042127	Biological Process	regulation of cell proliferation	329	1054	3.05369e-11	1.31703e-08
GO:0048523	Biological Process	negative regulation of cellular process	918	3398	3.99009e-11	1.65206e-08
GO:0009719	Biological Process	response to endogenous stimulus	303	959	4.29076e-11	1.70822e-08
GO:0009966	Biological Process	regulation of signal transduction	594	2092	6.38459e-11	2.44766e-08
GO:0045595	Biological Process	regulation of cell differentiation	360	1181	9.36737e-11	3.46291e-08
GO:2000026	Biological Process	regulation of multicellular organismal development	416	1399	1.23374e-10	4.40359e-08
GO:0010646	Biological Process	regulation of cell communication	654	2345	1.86219e-10	6.42517e-08
GO:0048519	Biological Process	negative regulation of biological process	1004	3777	2.03106e-10	6.63787e-08
GO:0071495	Biological Process	cellular response to endogenous stimulus	284	900	2.07627e-10	6.63787e-08
GO:0051239	Biological Process	regulation of multicellular organismal process	602	2138	2.11622e-10	6.63787e-08
GO:0023051	Biological Process	regulation of signaling	661	2377	2.52365e-10	7.68303e-08
GO:0007399	Biological Process	nervous system development	437	1493	4.27208e-10	1.26344e-07
GO:0048729	Biological Process	tissue morphogenesis	157	446	7.89296e-10	2.26944e-07
GO:0010817	Biological Process	regulation of hormone levels	121	323	1.0396e-09	2.90836e-07
GO:0031323	Biological Process	regulation of cellular metabolic process	1334	5192	1.37473e-09	3.74469e-07
GO:0014033	Biological Process	neural crest cell differentiation	33	55	2.77938e-09	7.37677e-07
GO:0051094	Biological Process	positive regulation of developmental process	288	938	3.5124e-09	9.08922e-07
GO:0031328	Biological Process	positive regulation of cellular biosynthetic process	415	1431	4.31716e-09	1.08992e-06
GO:0048468	Biological Process	cell development	425	1472	5.06117e-09	1.24734e-06
GO:0009891	Biological Process	positive regulation of biosynthetic process	418	1445	5.30972e-09	1.27816e-06
GO:0010648	Biological Process	negative regulation of cell communication	279	908	5.73286e-09	1.34866e-06
GO:0048762	Biological Process	mesenchymal cell differentiation	64	145	7.35803e-09	1.69251e-06
GO:0019222	Biological Process	regulation of metabolic process	1402	5516	8.7543e-09	1.96991e-06
GO:0023057	Biological Process	negative regulation of signaling	279	912	9.13747e-09	2.01238e-06
GO:0051240	Biological Process	positive regulation of multicellular organismal process	347	1176	1.19257e-08	2.57173e-06
GO:0065007	Biological Process	biological regulation	2888	12007	1.39807e-08	2.95334e-06
GO:0008219	Biological Process	cell death	380	1308	1.64068e-08	3.39653e-06
GO:0009968	Biological Process	negative regulation of signal transduction	265	864	1.67487e-08	3.39934e-06
GO:0051171	Biological Process	regulation of nitrogen compound metabolic process	1272	4979	1.83227e-08	3.60727e-06
GO:0010557	Biological Process	positive regulation of macromolecule biosynthetic process	397	1376	1.84702e-08	3.60727e-06
GO:0002009	Biological Process	morphogenesis of an epithelium	130	369	2.09092e-08	3.90335e-06
GO:0009887	Biological Process	animal organ morphogenesis	225	715	2.10338e-08	3.90335e-06
GO:0080090	Biological Process	regulation of primary metabolic process	1294	5075	2.11175e-08	3.90335e-06
GO:0048585	Biological Process	negative regulation of response to stimulus	330	1119	2.9415e-08	5.29771e-06
GO:0008285	Biological Process	negative regulation of cell proliferation	150	442	2.96848e-08	5.29771e-06
GO:0050790	Biological Process	regulation of catalytic activity	495	1772	3.31313e-08	5.81258e-06
GO:0010628	Biological Process	positive regulation of gene expression	406	1419	3.62831e-08	6.25944e-06
GO:0007155	Biological Process	cell adhesion	315	1064	4.04981e-08	6.83791e-06
GO:0022610	Biological Process	biological adhesion	316	1068	4.1018e-08	6.83791e-06
GO:0060255	Biological Process	regulation of macromolecule metabolic process	1315	5178	4.20848e-08	6.83791e-06
GO:0016477	Biological Process	cell migration	296	991	4.22786e-08	6.83791e-06
GO:1902680	Biological Process	positive regulation of RNA biosynthetic process	352	1209	4.45819e-08	6.99193e-06
GO:1903508	Biological Process	positive regulation of nucleic acid-templated transcription	352	1209	4.45819e-08	6.99193e-06
GO:0051254	Biological Process	positive regulation of RNA metabolic process	367	1268	4.56195e-08	7.02474e-06
GO:0061448	Biological Process	connective tissue development	79	199	4.61484e-08	7.02474e-06
GO:0014031	Biological Process	mesenchymal cell development	30	52	5.14373e-08	7.71634e-06
GO:0035295	Biological Process	tube development	236	764	5.39481e-08	7.97738e-06
GO:0045935	Biological Process	positive regulation of nucleobase-containing compound metabolic process	401	1405	6.00502e-08	8.75465e-06
GO:0006357	Biological Process	regulation of transcription by RNA polymerase II	419	1477	6.3759e-08	9.16624e-06
GO:0045597	Biological Process	positive regulation of cell differentiation	202	638	6.67443e-08	9.46398e-06
GO:0006915	Biological Process	apoptotic process	347	1196	8.26736e-08	1.15642e-05
GO:0040011	Biological Process	locomotion	362	1255	8.38154e-08	1.15676e-05
GO:0050896	Biological Process	response to stimulus	1970	8010	8.69705e-08	1.18452e-05
GO:0006366	Biological Process	transcription by RNA polymerase II	437	1553	9.20025e-08	1.23678e-05
GO:0065008	Biological Process	regulation of biological quality	734	2760	1.00095e-07	1.32832e-05
GO:0014032	Biological Process	neural crest cell development	28	48	1.03425e-07	1.34921e-05
GO:0006928	Biological Process	movement of cell or subcellular component	414	1463	1.04276e-07	1.34921e-05
GO:0045893	Biological Process	positive regulation of transcription, DNA-templated	328	1125	1.12958e-07	1.44349e-05
GO:0012501	Biological Process	programmed cell death	354	1227	1.14557e-07	1.44607e-05
GO:0023056	Biological Process	positive regulation of signaling	335	1156	1.5866e-07	1.97866e-05
GO:0065009	Biological Process	regulation of molecular function	601	2224	1.81037e-07	2.23085e-05
GO:0022008	Biological Process	neurogenesis	320	1100	2.04298e-07	2.48217e-05
GO:0010647	Biological Process	positive regulation of cell communication	333	1151	2.06228e-07	2.48217e-05
GO:0030182	Biological Process	neuron differentiation	267	896	2.45135e-07	2.91654e-05
GO:0000902	Biological Process	cell morphogenesis	205	661	2.93181e-07	3.44855e-05
GO:0032989	Biological Process	cellular component morphogenesis	222	726	3.16228e-07	3.67784e-05
GO:0010941	Biological Process	regulation of cell death	307	1055	3.53113e-07	4.06119e-05
GO:0048699	Biological Process	generation of neurons	295	1009	3.82045e-07	4.34566e-05
GO:0031326	Biological Process	regulation of cellular biosynthetic process	940	3641	4.05302e-07	4.50157e-05
GO:0048864	Biological Process	stem cell development	29	53	4.06549e-07	4.50157e-05
GO:0007267	Biological Process	cell-cell signaling	283	963	4.08799e-07	4.50157e-05
GO:0009889	Biological Process	regulation of biosynthetic process	948	3678	4.84815e-07	5.28245e-05
GO:0060485	Biological Process	mesenchyme development	70	180	6.54931e-07	7.06166e-05
GO:0070848	Biological Process	response to growth factor	154	477	6.62512e-07	7.06976e-05
GO:0040007	Biological Process	growth	188	604	6.91426e-07	7.30301e-05
GO:0048646	Biological Process	anatomical structure formation involved in morphogenesis	239	799	7.62919e-07	7.97674e-05
GO:0032940	Biological Process	secretion by cell	206	673	7.75256e-07	8.02467e-05
GO:0007389	Biological Process	pattern specification process	114	333	7.9713e-07	8.1601e-05
GO:0060548	Biological Process	negative regulation of cell death	189	609	8.04106e-07	8.1601e-05
GO:0043085	Biological Process	positive regulation of catalytic activity	297	1025	8.26565e-07	8.30658e-05
GO:0030073	Biological Process	insulin secretion	54	129	8.4735e-07	8.43357e-05
GO:0002790	Biological Process	peptide secretion	131	395	9.08356e-07	8.95466e-05
GO:0009790	Biological Process	embryo development	241	809	9.70423e-07	9.47627e-05
GO:0048870	Biological Process	cell motility	313	1090	1.00871e-06	9.66772e-05
GO:0051674	Biological Process	localization of cell	313	1090	1.00871e-06	9.66772e-05
GO:0048584	Biological Process	positive regulation of response to stimulus	412	1485	1.13288e-06	0.000107582
GO:0001656	Biological Process	metanephros development	35	72	1.1659e-06	0.000109517
GO:0007167	Biological Process	enzyme linked receptor protein signaling pathway	227	757	1.18089e-06	0.000109517
GO:0035239	Biological Process	tube morphogenesis	190	616	1.18499e-06	0.000109517
GO:0045596	Biological Process	negative regulation of cell differentiation	149	463	1.22953e-06	0.000112627
GO:0030072	Biological Process	peptide hormone secretion	63	160	1.41371e-06	0.000128363
GO:0071363	Biological Process	cellular response to growth factor stimulus	150	468	1.47085e-06	0.00013239
GO:0003002	Biological Process	regionalization	98	280	1.52539e-06	0.000135452
GO:0000122	Biological Process	negative regulation of transcription by RNA polymerase II	182	588	1.54414e-06	0.000135452
GO:0060284	Biological Process	regulation of cell development	182	588	1.54414e-06	0.000135452
GO:0051172	Biological Process	negative regulation of nitrogen compound metabolic process	472	1732	1.63294e-06	0.000142038
GO:0009306	Biological Process	protein secretion	123	370	1.6851e-06	0.000145354
GO:0031324	Biological Process	negative regulation of cellular metabolic process	503	1859	1.7639e-06	0.000150894
GO:0061061	Biological Process	muscle structure development	137	422	1.92581e-06	0.000163394
GO:0048589	Biological Process	developmental growth	144	449	2.2763e-06	0.000191561
GO:0051093	Biological Process	negative regulation of developmental process	201	664	2.41178e-06	0.000201325
GO:0006468	Biological Process	protein phosphorylation	516	1917	2.45423e-06	0.00020323
GO:0051247	Biological Process	positive regulation of protein metabolic process	312	1097	2.60944e-06	0.000214367
GO:0010556	Biological Process	regulation of macromolecule biosynthetic process	906	3537	2.82399e-06	0.000230166
GO:0046879	Biological Process	hormone secretion	74	200	2.89735e-06	0.000232731
GO:2000112	Biological Process	regulation of cellular macromolecule biosynthetic process	878	3420	2.90042e-06	0.000232731
GO:0043583	Biological Process	ear development	65	170	3.18424e-06	0.000253539
GO:0001501	Biological Process	skeletal system development	127	389	3.27009e-06	0.000258387
GO:0016310	Biological Process	phosphorylation	613	2320	3.36018e-06	0.000263494
GO:0042981	Biological Process	regulation of apoptotic process	279	970	3.40954e-06	0.000265354
GO:0071407	Biological Process	cellular response to organic cyclic compound	117	353	3.5048e-06	0.000270733
GO:0044093	Biological Process	positive regulation of molecular function	354	1268	3.6273e-06	0.00027812
GO:0120039	Biological Process	plasma membrane bounded cell projection morphogenesis	131	405	3.94789e-06	0.000300475
GO:0043066	Biological Process	negative regulation of apoptotic process	169	547	4.0647e-06	0.000306711
GO:0043547	Biological Process	positive regulation of GTPase activity	135	420	4.08908e-06	0.000306711
GO:0023061	Biological Process	signal release	102	300	4.16704e-06	0.00031031
GO:0032879	Biological Process	regulation of localization	509	1897	4.24643e-06	0.000313963
GO:0006935	Biological Process	chemotaxis	133	413	4.31167e-06	0.000316525
GO:0014070	Biological Process	response to organic cyclic compound	140	439	4.37234e-06	0.000318719
GO:0043067	Biological Process	regulation of programmed cell death	283	989	4.54803e-06	0.000329208
GO:0032990	Biological Process	cell part morphogenesis	135	421	4.69141e-06	0.000337188
GO:0030855	Biological Process	epithelial cell differentiation	132	410	4.74491e-06	0.000337188
GO:1903506	Biological Process	regulation of nucleic acid-templated transcription	815	3166	4.756e-06	0.000337188
GO:0009967	Biological Process	positive regulation of signal transduction	298	1049	4.86669e-06	0.000342688
GO:0042330	Biological Process	taxis	133	414	4.95121e-06	0.000344033
GO:2001141	Biological Process	regulation of RNA biosynthetic process	816	3171	4.95226e-06	0.000344033
GO:0001503	Biological Process	ossification	91	262	5.06827e-06	0.000345094
GO:0006355	Biological Process	regulation of transcription, DNA-templated	797	3092	5.07764e-06	0.000345094
GO:0071772	Biological Process	response to BMP	52	129	5.1009e-06	0.000345094
GO:0071773	Biological Process	cellular response to BMP stimulus	52	129	5.1009e-06	0.000345094
GO:0048858	Biological Process	cell projection morphogenesis	131	407	5.22165e-06	0.000350969
GO:0046903	Biological Process	secretion	225	764	5.35518e-06	0.000357623
GO:0051241	Biological Process	negative regulation of multicellular organismal process	239	819	5.66915e-06	0.000376162
GO:0051246	Biological Process	regulation of protein metabolic process	541	2033	5.77689e-06	0.00038087
GO:0050794	Biological Process	regulation of cellular process	2560	10709	5.86513e-06	0.00038424
GO:0001755	Biological Process	neural crest cell migration	18	29	5.95546e-06	0.000387704
GO:0051216	Biological Process	cartilage development	60	156	6.01244e-06	0.000388967
GO:0072001	Biological Process	renal system development	77	214	6.15297e-06	0.000395586
GO:0051252	Biological Process	regulation of RNA metabolic process	858	3352	6.28899e-06	0.000401835
GO:0032270	Biological Process	positive regulation of cellular protein metabolic process	290	1021	6.6155e-06	0.000420105
GO:0048812	Biological Process	neuron projection morphogenesis	127	394	6.66499e-06	0.000420667
GO:0050789	Biological Process	regulation of biological process	2702	11342	6.81351e-06	0.000427434
GO:0019219	Biological Process	regulation of nucleobase-containing compound metabolic process	908	3565	7.155e-06	0.000446153
GO:0048568	Biological Process	embryonic organ development	111	336	7.28005e-06	0.000451233
GO:0051336	Biological Process	regulation of hydrolase activity	301	1066	7.44772e-06	0.000458877
GO:0007178	Biological Process	transmembrane receptor protein serine/threonine kinase signaling pathway	101	300	7.49233e-06	0.000458894
GO:0045892	Biological Process	negative regulation of transcription, DNA-templated	243	838	7.79139e-06	0.00047317
GO:0051960	Biological Process	regulation of nervous system development	177	583	7.81683e-06	0.00047317
GO:0009914	Biological Process	hormone transport	74	205	8.09922e-06	0.00048505
GO:0001763	Biological Process	morphogenesis of a branching structure	62	164	8.10682e-06	0.00048505
GO:0031401	Biological Process	positive regulation of protein modification process	230	788	8.34491e-06	0.000496426
GO:0008284	Biological Process	positive regulation of cell proliferation	173	569	8.98396e-06	0.0005293
GO:0032268	Biological Process	regulation of cellular protein metabolic process	508	1905	8.99978e-06	0.0005293
GO:0007423	Biological Process	sensory organ development	132	415	9.36306e-06	0.000547554
GO:0048645	Biological Process	animal organ formation	27	54	9.8308e-06	0.000570223
GO:1903507	Biological Process	negative regulation of nucleic acid-templated transcription	250	868	9.86087e-06	0.000570223
GO:0009725	Biological Process	response to hormone	149	479	9.92078e-06	0.0005705
GO:1902679	Biological Process	negative regulation of RNA biosynthetic process	250	869	1.07849e-05	0.000615216
GO:0001822	Biological Process	kidney development	73	203	1.08172e-05	0.000615216
GO:0090596	Biological Process	sensory organ morphogenesis	75	210	1.0925e-05	0.00061795
GO:0043069	Biological Process	negative regulation of programmed cell death	171	564	1.20507e-05	0.000677919
GO:0009890	Biological Process	negative regulation of biosynthetic process	305	1088	1.21732e-05	0.000681105
GO:0072073	Biological Process	kidney epithelium development	46	113	1.28847e-05	0.000717039
GO:0010605	Biological Process	negative regulation of macromolecule metabolic process	507	1907	1.30067e-05	0.000719961
GO:0009892	Biological Process	negative regulation of metabolic process	550	2085	1.39315e-05	0.000767048
GO:0050673	Biological Process	epithelial cell proliferation	94	279	1.47182e-05	0.000806073
GO:0030178	Biological Process	negative regulation of Wnt signaling pathway	51	130	1.53702e-05	0.000837353
GO:0007417	Biological Process	central nervous system development	173	574	1.56275e-05	0.000846911
GO:0016043	Biological Process	cellular component organization	1156	4635	1.60313e-05	0.000863267
GO:0043087	Biological Process	regulation of GTPase activity	149	483	1.60961e-05	0.000863267
GO:1901701	Biological Process	cellular response to oxygen-containing compound	182	609	1.64597e-05	0.000875991
GO:0051253	Biological Process	negative regulation of RNA metabolic process	265	933	1.65026e-05	0.000875991
GO:0045664	Biological Process	regulation of neuron differentiation	123	386	1.68813e-05	0.000891524
GO:0032880	Biological Process	regulation of protein localization	191	644	1.70363e-05	0.000895142
GO:0040012	Biological Process	regulation of locomotion	200	679	1.73726e-05	0.000908199
GO:0098609	Biological Process	cell-cell adhesion	187	629	1.78024e-05	0.000925992
GO:0060562	Biological Process	epithelial tube morphogenesis	85	248	1.80336e-05	0.00093333
GO:0010562	Biological Process	positive regulation of phosphorus metabolic process	208	711	1.90525e-05	0.000976297
GO:0045937	Biological Process	positive regulation of phosphate metabolic process	208	711	1.90525e-05	0.000976297
GO:0031175	Biological Process	neuron projection development	182	611	2.02857e-05	0.0010293
GO:0051345	Biological Process	positive regulation of hydrolase activity	182	611	2.02857e-05	0.0010293
GO:0035773	Biological Process	insulin secretion involved in cellular response to glucose stimulus	25	50	2.08436e-05	0.00105245
GO:0071702	Biological Process	organic substance transport	485	1825	2.12842e-05	0.00106948
GO:0006351	Biological Process	transcription, DNA-templated	825	3240	2.19223e-05	0.00109622
GO:0061036	Biological Process	positive regulation of cartilage development	18	31	2.20483e-05	0.00109722
GO:0009953	Biological Process	dorsal/ventral pattern formation	35	80	2.22135e-05	0.00110016
GO:0048754	Biological Process	branching morphogenesis of an epithelial tube	49	125	2.29093e-05	0.00112218
GO:0030866	Biological Process	cortical actin cytoskeleton organization	27	56	2.29791e-05	0.00112218
GO:0044092	Biological Process	negative regulation of molecular function	230	799	2.30568e-05	0.00112218
GO:0045944	Biological Process	positive regulation of transcription by RNA polymerase II	245	858	2.30919e-05	0.00112218
GO:0030865	Biological Process	cortical cytoskeleton organization	28	59	2.36155e-05	0.0011415
GO:0009896	Biological Process	positive regulation of catabolic process	94	282	2.37099e-05	0.0011415
GO:0051716	Biological Process	cellular response to stimulus	1709	7027	2.5492e-05	0.00122161
GO:0071705	Biological Process	nitrogen compound transport	391	1445	2.6832e-05	0.0012799
GO:0001667	Biological Process	ameboidal-type cell migration	91	272	2.70789e-05	0.00128575
GO:2000826	Biological Process	regulation of heart morphogenesis	19	34	2.7498e-05	0.00129969
GO:0022603	Biological Process	regulation of anatomical structure morphogenesis	199	680	2.79892e-05	0.00131416
GO:0072009	Biological Process	nephron epithelium development	37	87	2.82076e-05	0.00131416
GO:0097659	Biological Process	nucleic acid-templated transcription	841	3313	2.8286e-05	0.00131416
GO:0016055	Biological Process	Wnt signaling pathway	109	338	2.83119e-05	0.00131416
GO:0051179	Biological Process	localization	1364	5541	2.89666e-05	0.00133854
GO:1902531	Biological Process	regulation of intracellular signal transduction	326	1185	3.23236e-05	0.00148703
GO:0060560	Biological Process	developmental growth involved in morphogenesis	56	150	3.28971e-05	0.00150672
GO:0000904	Biological Process	cell morphogenesis involved in differentiation	141	459	3.37121e-05	0.00153165
GO:0001655	Biological Process	urogenital system development	82	241	3.37375e-05	0.00153165
GO:0006029	Biological Process	proteoglycan metabolic process	28	60	3.47575e-05	0.00157107
GO:0040017	Biological Process	positive regulation of locomotion	118	373	3.53999e-05	0.00159315
GO:0031327	Biological Process	negative regulation of cellular biosynthetic process	298	1074	3.57001e-05	0.0015997
GO:0061138	Biological Process	morphogenesis of a branching epithelium	57	154	3.74287e-05	0.00166993
GO:0032774	Biological Process	RNA biosynthetic process	842	3324	3.81844e-05	0.00169634
GO:0035556	Biological Process	intracellular signal transduction	558	2137	3.96699e-05	0.0017548
GO:0048545	Biological Process	response to steroid hormone	73	210	4.01717e-05	0.00176944
GO:0006836	Biological Process	neurotransmitter transport	69	196	4.0841e-05	0.00179129
GO:1905114	Biological Process	cell surface receptor signaling pathway involved in cell-cell signaling	131	423	4.16324e-05	0.0018183
GO:0072359	Biological Process	circulatory system development	214	743	4.22675e-05	0.00183828
GO:0198738	Biological Process	cell-cell signaling by wnt	109	341	4.2825e-05	0.00185473
GO:0040008	Biological Process	regulation of growth	120	382	4.31798e-05	0.00186231
GO:0030155	Biological Process	regulation of cell adhesion	147	484	4.34901e-05	0.00186791
GO:0061326	Biological Process	renal tubule development	34	79	4.37065e-05	0.00186945
GO:0042481	Biological Process	regulation of odontogenesis	14	22	4.47392e-05	0.00190024
GO:0010558	Biological Process	negative regulation of macromolecule biosynthetic process	286	1029	4.47936e-05	0.00190024
GO:0007411	Biological Process	axon guidance	54	145	4.86961e-05	0.00205736
GO:0051248	Biological Process	negative regulation of protein metabolic process	237	836	5.21054e-05	0.00219245
GO:0030111	Biological Process	regulation of Wnt signaling pathway	79	233	5.32263e-05	0.00223055
GO:0061564	Biological Process	axon development	99	306	5.58493e-05	0.00232175
GO:0060537	Biological Process	muscle tissue development	93	284	5.58513e-05	0.00232175
GO:0010468	Biological Process	regulation of gene expression	960	3834	5.9871e-05	0.0024789
GO:0014706	Biological Process	striated muscle tissue development	89	270	6.10063e-05	0.00251584
GO:0048268	Biological Process	clathrin coat assembly	13	20	6.12879e-05	0.00251742
GO:0043009	Biological Process	chordate embryonic development	157	526	6.51988e-05	0.00266748
GO:0009792	Biological Process	embryo development ending in birth or egg hatching	159	534	6.73109e-05	0.00274305
GO:0031331	Biological Process	positive regulation of cellular catabolic process	81	242	7.13181e-05	0.00289496
GO:0050767	Biological Process	regulation of neurogenesis	151	504	7.28111e-05	0.00294401
GO:0072006	Biological Process	nephron development	43	110	7.6119e-05	0.00305494
GO:1903532	Biological Process	positive regulation of secretion by cell	77	228	7.61448e-05	0.00305494
GO:0021953	Biological Process	central nervous system neuron differentiation	56	154	7.66428e-05	0.00306305
GO:0048871	Biological Process	multicellular organismal homeostasis	101	316	8.03496e-05	0.00319884
GO:0048863	Biological Process	stem cell differentiation	53	144	8.16863e-05	0.0032396
GO:0060612	Biological Process	adipose tissue development	16	28	8.27967e-05	0.00326006
GO:0051270	Biological Process	regulation of cellular component movement	195	676	8.28321e-05	0.00326006
GO:0033036	Biological Process	macromolecule localization	552	2127	8.62943e-05	0.00338346
GO:0072080	Biological Process	nephron tubule development	32	75	8.87111e-05	0.00346509
GO:1901700	Biological Process	response to oxygen-containing compound	228	807	9.01867e-05	0.00350938
GO:0030334	Biological Process	regulation of cell migration	174	595	9.05231e-05	0.00350938
GO:0097485	Biological Process	neuron projection guidance	54	148	9.1954e-05	0.00355155
GO:0071840	Biological Process	cellular component organization or biogenesis	1177	4771	9.30045e-05	0.00357877
GO:0043408	Biological Process	regulation of MAPK cascade	142	472	9.51632e-05	0.00363733
GO:0016049	Biological Process	cell growth	89	273	9.52292e-05	0.00363733
GO:0048593	Biological Process	camera-type eye morphogenesis	36	88	9.57265e-05	0.00364289
GO:0030509	Biological Process	BMP signaling pathway	46	121	9.6537e-05	0.00366027
GO:0042592	Biological Process	homeostatic process	344	1274	9.81085e-05	0.00370628
GO:0021517	Biological Process	ventral spinal cord development	22	45	9.95804e-05	0.00374821
GO:1901362	Biological Process	organic cyclic compound biosynthetic process	994	3992	0.000101647	0.00379908
GO:0072028	Biological Process	nephron morphogenesis	28	63	0.000102095	0.00379908
GO:0033993	Biological Process	response to lipid	140	465	0.000102169	0.00379908
GO:0120036	Biological Process	plasma membrane bounded cell projection organization	270	976	0.0001024	0.00379908
GO:0001933	Biological Process	negative regulation of protein phosphorylation	94	292	0.000104025	0.00384402
GO:0045165	Biological Process	cell fate commitment	63	180	0.000104354	0.00384402
GO:0042692	Biological Process	muscle cell differentiation	80	241	0.000107558	0.003948
GO:0031399	Biological Process	regulation of protein modification process	350	1300	0.00010886	0.00398167
GO:0051402	Biological Process	neuron apoptotic process	52	142	0.000110236	0.00401778
GO:0070997	Biological Process	neuron death	66	191	0.000112019	0.00406845
GO:0048667	Biological Process	cell morphogenesis involved in neuron differentiation	111	356	0.000114319	0.00413745
GO:2000027	Biological Process	regulation of animal organ morphogenesis	49	132	0.000116579	0.00420174
GO:0043086	Biological Process	negative regulation of catalytic activity	171	586	0.000116907	0.00420174
GO:0051047	Biological Process	positive regulation of secretion	79	238	0.000118532	0.00424543
GO:0048730	Biological Process	epidermis morphogenesis	15	26	0.000119366	0.00424589
GO:0060914	Biological Process	heart formation	15	26	0.000119366	0.00424589
GO:2000113	Biological Process	negative regulation of cellular macromolecule biosynthetic process	271	983	0.000127495	0.00451951
GO:2000145	Biological Process	regulation of cell motility	181	626	0.000128187	0.00452855
GO:0001934	Biological Process	positive regulation of protein phosphorylation	183	634	0.000130243	0.00458553
GO:0008104	Biological Process	protein localization	468	1787	0.000130715	0.00458654
GO:0001942	Biological Process	hair follicle development	30	70	0.000132096	0.00461935
GO:0097048	Biological Process	dendritic cell apoptotic process	6	6	0.00013475	0.00468053
GO:2000668	Biological Process	regulation of dendritic cell apoptotic process	6	6	0.00013475	0.00468053
GO:0002376	Biological Process	immune system process	445	1693	0.000137222	0.00475046
GO:0045444	Biological Process	fat cell differentiation	62	178	0.00013769	0.00475076
GO:0042487	Biological Process	regulation of odontogenesis of dentin-containing tooth	10	14	0.000141217	0.00485628
GO:0032870	Biological Process	cellular response to hormone stimulus	129	426	0.000142491	0.00488385
GO:0007218	Biological Process	neuropeptide signaling pathway	27	61	0.00014687	0.00500082
GO:0048663	Biological Process	neuron fate commitment	27	61	0.00014687	0.00500082
GO:0042445	Biological Process	hormone metabolic process	51	140	0.000148491	0.00503943
GO:0009605	Biological Process	response to external stimulus	395	1489	0.000149757	0.00506579
GO:0045859	Biological Process	regulation of protein kinase activity	151	511	0.000150439	0.0050723
GO:0007409	Biological Process	axonogenesis	90	280	0.000152873	0.00513763
GO:0030030	Biological Process	cell projection organization	271	986	0.000158275	0.00530194
GO:0090087	Biological Process	regulation of peptide transport	130	431	0.000162395	0.00542243
GO:0090092	Biological Process	regulation of transmembrane receptor protein serine/threonine kinase signaling pathway	62	179	0.000164659	0.00548035
GO:0051272	Biological Process	positive regulation of cellular component movement	111	359	0.000165221	0.00548142
GO:0051223	Biological Process	regulation of protein transport	126	416	0.000167334	0.00553378
GO:0003156	Biological Process	regulation of animal organ formation	17	32	0.000168883	0.00554955
GO:0021983	Biological Process	pituitary gland development	17	32	0.000168883	0.00554955
GO:0032269	Biological Process	negative regulation of cellular protein metabolic process	223	795	0.000169954	0.0055659
GO:0071322	Biological Process	cellular response to carbohydrate stimulus	31	74	0.000170554	0.0055659
GO:0048638	Biological Process	regulation of developmental growth	72	215	0.000170994	0.0055659
GO:0019755	Biological Process	one-carbon compound transport	9	12	0.00017381	0.00563985
GO:0048514	Biological Process	blood vessel morphogenesis	130	432	0.000181148	0.00585958
GO:0060828	Biological Process	regulation of canonical Wnt signaling pathway	59	169	0.000183596	0.00590677
GO:0090090	Biological Process	negative regulation of canonical Wnt signaling pathway	38	97	0.000183748	0.00590677
GO:0045934	Biological Process	negative regulation of nucleobase-containing compound metabolic process	280	1025	0.000192181	0.00615873
GO:1902731	Biological Process	negative regulation of chondrocyte proliferation	7	8	0.000195651	0.00625058
GO:0048598	Biological Process	embryonic morphogenesis	135	452	0.000197939	0.00629693
GO:0015840	Biological Process	urea transport	8	10	0.000198319	0.00629693
GO:1901214	Biological Process	regulation of neuron death	58	166	0.000202079	0.00639494
GO:0006796	Biological Process	phosphate-containing compound metabolic process	833	3326	0.000202641	0.00639494
GO:0072088	Biological Process	nephron epithelium morphogenesis	27	62	0.000204454	0.00643254
GO:0070201	Biological Process	regulation of establishment of protein localization	131	437	0.000205527	0.00644375
GO:0007517	Biological Process	muscle organ development	78	238	0.000206056	0.00644375
GO:0048666	Biological Process	neuron development	206	730	0.000207448	0.00646775
GO:0033002	Biological Process	muscle cell proliferation	42	111	0.000214105	0.00665525
GO:0018130	Biological Process	heterocycle biosynthetic process	971	3914	0.000215126	0.00666696
GO:1902850	Biological Process	microtubule cytoskeleton organization involved in mitosis	39	101	0.000217159	0.00667149
GO:0006464	Biological Process	cellular protein modification process	970	3910	0.000217205	0.00667149
GO:0036211	Biological Process	protein modification process	970	3910	0.000217205	0.00667149
GO:0043412	Biological Process	macromolecule modification	1015	4103	0.000225826	0.00691577
GO:0001932	Biological Process	regulation of protein phosphorylation	265	967	0.000227905	0.00692748
GO:0006955	Biological Process	immune response	265	967	0.000227905	0.00692748
GO:0060993	Biological Process	kidney morphogenesis	31	75	0.000228217	0.00692748
GO:0048588	Biological Process	developmental cell growth	46	125	0.000233863	0.00707812
GO:0035270	Biological Process	endocrine system development	38	98	0.000235259	0.0070996
GO:0007507	Biological Process	heart development	111	362	0.000236188	0.00710692
GO:0010629	Biological Process	negative regulation of gene expression	331	1235	0.000236955	0.00710933
GO:0022404	Biological Process	molting cycle process	30	72	0.000241759	0.00721166
GO:0022405	Biological Process	hair cycle process	30	72	0.000241759	0.00721166
GO:0060322	Biological Process	head development	135	454	0.000244008	0.00725783
GO:0007219	Biological Process	Notch signaling pathway	52	146	0.000245982	0.00726663
GO:2001234	Biological Process	negative regulation of apoptotic signaling pathway	54	153	0.000246177	0.00726663
GO:0010508	Biological Process	positive regulation of autophagy	34	85	0.000246938	0.00726663
GO:0010092	Biological Process	specification of animal organ identity	16	30	0.000247112	0.00726663
GO:0006793	Biological Process	phosphorus metabolic process	836	3344	0.000249317	0.00730214
GO:0042327	Biological Process	positive regulation of phosphorylation	189	665	0.00024973	0.00730214
GO:0045598	Biological Process	regulation of fat cell differentiation	40	105	0.000253515	0.00739192
GO:0035107	Biological Process	appendage morphogenesis	47	129	0.000263146	0.00762977
GO:0035108	Biological Process	limb morphogenesis	47	129	0.000263146	0.00762977
GO:0007052	Biological Process	mitotic spindle organization	33	82	0.000264802	0.00765632
GO:1902533	Biological Process	positive regulation of intracellular signal transduction	185	650	0.000266864	0.00769446
GO:0060341	Biological Process	regulation of cellular localization	160	552	0.000269722	0.00775526
GO:1990778	Biological Process	protein localization to cell periphery	72	218	0.000273307	0.00783656
GO:0099072	Biological Process	regulation of postsynaptic membrane neurotransmitter receptor levels	17	33	0.000275088	0.00786584
GO:0051338	Biological Process	regulation of transferase activity	177	619	0.000278829	0.00795087
GO:0061035	Biological Process	regulation of cartilage development	27	63	0.000281224	0.00795341
GO:0061333	Biological Process	renal tubule morphogenesis	27	63	0.000281224	0.00795341
GO:0110110	Biological Process	positive regulation of animal organ morphogenesis	27	63	0.000281224	0.00795341
GO:0007154	Biological Process	cell communication	1517	6271	0.000295586	0.00830979
GO:0060443	Biological Process	mammary gland morphogenesis	18	36	0.000296246	0.00830979
GO:0072659	Biological Process	protein localization to plasma membrane	63	186	0.000296908	0.00830979
GO:0050921	Biological Process	positive regulation of chemotaxis	35	89	0.00029718	0.00830979
GO:0048839	Biological Process	inner ear development	52	147	0.000297839	0.00830979
GO:0019220	Biological Process	regulation of phosphate metabolic process	330	1235	0.000304592	0.00843601
GO:0051174	Biological Process	regulation of phosphorus metabolic process	330	1235	0.000304592	0.00843601
GO:0071396	Biological Process	cellular response to lipid	112	368	0.000304808	0.00843601
GO:2000147	Biological Process	positive regulation of cell motility	108	353	0.000311575	0.00857852
GO:0042326	Biological Process	negative regulation of phosphorylation	99	319	0.000311615	0.00857852
GO:0021536	Biological Process	diencephalon development	24	54	0.000312722	0.00858617
GO:0006082	Biological Process	organic acid metabolic process	233	843	0.000315636	0.00864099
GO:0051128	Biological Process	regulation of cellular component organization	455	1750	0.000316388	0.00864099
GO:0030166	Biological Process	proteoglycan biosynthetic process	20	42	0.000319891	0.00870548
GO:0042476	Biological Process	odontogenesis	34	86	0.000320432	0.00870548
GO:0098773	Biological Process	skin epidermis development	30	73	0.000322335	0.00873427
GO:0010720	Biological Process	positive regulation of cell development	97	312	0.000332367	0.00898258
GO:0050678	Biological Process	regulation of epithelial cell proliferation	76	234	0.000335702	0.00902249
GO:0003128	Biological Process	heart field specification	10	15	0.00033733	0.00902249
GO:0021514	Biological Process	ventral spinal cord interneuron differentiation	10	15	0.00033733	0.00902249
GO:0048486	Biological Process	parasympathetic nervous system development	10	15	0.00033733	0.00902249
GO:0071326	Biological Process	cellular response to monosaccharide stimulus	29	70	0.000342373	0.00908694
GO:0071331	Biological Process	cellular response to hexose stimulus	29	70	0.000342373	0.00908694
GO:0071333	Biological Process	cellular response to glucose stimulus	29	70	0.000342373	0.00908694
GO:0046890	Biological Process	regulation of lipid biosynthetic process	39	103	0.000347663	0.00920372
GO:0060037	Biological Process	pharyngeal system development	12	20	0.000353854	0.00934372
GO:0061458	Biological Process	reproductive system development	92	295	0.000414987	0.0109301
GO:0009100	Biological Process	glycoprotein metabolic process	101	329	0.000418795	0.0110024
GO:0007420	Biological Process	brain development	124	417	0.000425775	0.0111575
GO:0010563	Biological Process	negative regulation of phosphorus metabolic process	125	421	0.000432342	0.0112725
GO:0045936	Biological Process	negative regulation of phosphate metabolic process	125	421	0.000432342	0.0112725
GO:0042303	Biological Process	molting cycle	33	84	0.000445998	0.0115702
GO:0042633	Biological Process	hair cycle	33	84	0.000445998	0.0115702
GO:0021511	Biological Process	spinal cord patterning	13	23	0.000450347	0.0116365
GO:0021783	Biological Process	preganglionic parasympathetic fiber development	9	13	0.000450801	0.0116365
GO:0048483	Biological Process	autonomic nervous system development	18	37	0.000455458	0.0117275
GO:0043549	Biological Process	regulation of kinase activity	160	558	0.000464836	0.0119392
GO:0043523	Biological Process	regulation of neuron apoptotic process	43	118	0.00046746	0.0119769
GO:0014855	Biological Process	striated muscle cell proliferation	21	46	0.000469526	0.0120002
GO:0046883	Biological Process	regulation of hormone secretion	51	146	0.000475779	0.012073
GO:0070663	Biological Process	regulation of leukocyte proliferation	51	146	0.000475779	0.012073
GO:0001837	Biological Process	epithelial to mesenchymal transition	38	101	0.000475877	0.012073
GO:0050920	Biological Process	regulation of chemotaxis	47	132	0.000479244	0.0121275
GO:0072358	Biological Process	cardiovascular system development	152	527	0.000480368	0.0121275
GO:0021692	Biological Process	cerebellar Purkinje cell layer morphogenesis	11	18	0.000505067	0.0126892
GO:0032689	Biological Process	negative regulation of interferon-gamma production	11	18	0.000505067	0.0126892
GO:0048608	Biological Process	reproductive structure development	91	293	0.000516542	0.0129461
GO:0060603	Biological Process	mammary gland duct morphogenesis	14	26	0.000530827	0.013272
GO:0043410	Biological Process	positive regulation of MAPK cascade	103	339	0.000553685	0.0138101
GO:0071417	Biological Process	cellular response to organonitrogen compound	94	305	0.000562021	0.0139843
GO:0023014	Biological Process	signal transduction by protein phosphorylation	152	529	0.000575437	0.0142724
GO:0014856	Biological Process	skeletal muscle cell proliferation	8	11	0.000581871	0.0142724
GO:0072111	Biological Process	cell proliferation involved in kidney development	8	11	0.000581871	0.0142724
GO:1905331	Biological Process	negative regulation of morphogenesis of an epithelium	8	11	0.000581871	0.0142724
GO:1990089	Biological Process	response to nerve growth factor	8	11	0.000581871	0.0142724
GO:1990090	Biological Process	cellular response to nerve growth factor stimulus	8	11	0.000581871	0.0142724
GO:0001568	Biological Process	blood vessel development	143	494	0.000587663	0.0143804
GO:0035810	Biological Process	positive regulation of urine volume	5	5	0.000595363	0.0144662
GO:0051964	Biological Process	negative regulation of synapse assembly	5	5	0.000595363	0.0144662
GO:0060685	Biological Process	regulation of prostatic bud formation	5	5	0.000595363	0.0144662
GO:0018212	Biological Process	peptidyl-tyrosine modification	113	378	0.000602433	0.0146037
GO:0009746	Biological Process	response to hexose	35	92	0.000616101	0.0148308
GO:0009749	Biological Process	response to glucose	35	92	0.000616101	0.0148308
GO:0034284	Biological Process	response to monosaccharide	35	92	0.000616101	0.0148308
GO:0010942	Biological Process	positive regulation of cell death	115	386	0.000622764	0.0149564
GO:0060675	Biological Process	ureteric bud morphogenesis	23	53	0.00062758	0.0150372
GO:0001701	Biological Process	in utero embryonic development	94	306	0.000633357	0.0151406
GO:0002063	Biological Process	chondrocyte development	16	32	0.000638602	0.0152308
GO:0018108	Biological Process	peptidyl-tyrosine phosphorylation	111	371	0.000647606	0.0154101
GO:0043436	Biological Process	oxoacid metabolic process	226	825	0.000654106	0.0154962
GO:0021513	Biological Process	spinal cord dorsal/ventral patterning	12	21	0.000655718	0.0154962
GO:0021533	Biological Process	cell differentiation in hindbrain	12	21	0.000655718	0.0154962
GO:0071383	Biological Process	cellular response to steroid hormone stimulus	63	191	0.000659114	0.015541
GO:0050672	Biological Process	negative regulation of lymphocyte proliferation	21	47	0.00066912	0.0157206
GO:0090100	Biological Process	positive regulation of transmembrane receptor protein serine/threonine kinase signaling pathway	31	79	0.000670263	0.0157206
GO:0001525	Biological Process	angiogenesis	107	356	0.000671289	0.0157206
GO:0001944	Biological Process	vasculature development	149	519	0.000674047	0.0157496
GO:0002791	Biological Process	regulation of peptide secretion	92	299	0.000677415	0.0157926
GO:0023052	Biological Process	signaling	1501	6230	0.000681267	0.0158467
GO:0050708	Biological Process	regulation of protein secretion	88	284	0.000685137	0.015901
GO:0019438	Biological Process	aromatic compound biosynthetic process	960	3900	0.00068889	0.0159523
GO:0048592	Biological Process	eye morphogenesis	43	120	0.000700504	0.0161531
GO:0014841	Biological Process	skeletal muscle satellite cell proliferation	7	9	0.000706802	0.0161531
GO:0021561	Biological Process	facial nerve development	7	9	0.000706802	0.0161531
GO:0021610	Biological Process	facial nerve morphogenesis	7	9	0.000706802	0.0161531
GO:0060513	Biological Process	prostatic bud formation	7	9	0.000706802	0.0161531
GO:0006950	Biological Process	response to stress	619	2453	0.000706921	0.0161531
GO:0007159	Biological Process	leukocyte cell-cell adhesion	74	232	0.000715463	0.0163122
GO:0048705	Biological Process	skeletal system morphogenesis	62	188	0.000727101	0.0165412
GO:0061307	Biological Process	cardiac neural crest cell differentiation involved in heart development	6	7	0.00076029	0.0172205
GO:0061308	Biological Process	cardiac neural crest cell development involved in heart development	6	7	0.00076029	0.0172205
GO:0072078	Biological Process	nephron tubule morphogenesis	25	60	0.000773823	0.0174089
GO:0030335	Biological Process	positive regulation of cell migration	103	342	0.000774428	0.0174089
GO:0002062	Biological Process	chondrocyte differentiation	35	93	0.000775338	0.0174089
GO:0050680	Biological Process	negative regulation of epithelial cell proliferation	35	93	0.000775338	0.0174089
GO:0031069	Biological Process	hair follicle morphogenesis	13	24	0.00077948	0.0174383
GO:0003006	Biological Process	developmental process involved in reproduction	133	458	0.000780015	0.0174383
GO:0009743	Biological Process	response to carbohydrate	37	100	0.000809553	0.0180597
GO:0001649	Biological Process	osteoblast differentiation	47	135	0.000841533	0.0187327
GO:0035051	Biological Process	cardiocyte differentiation	34	90	0.000846016	0.0187921
GO:0042325	Biological Process	regulation of phosphorylation	281	1052	0.000854551	0.018941
GO:0001657	Biological Process	ureteric bud development	31	80	0.000859728	0.0190067
GO:0072171	Biological Process	mesonephric tubule morphogenesis	23	54	0.000861184	0.0190067
GO:0070372	Biological Process	regulation of ERK1 and ERK2 cascade	57	171	0.000870618	0.0191215
GO:0048736	Biological Process	appendage development	52	153	0.000871929	0.0191215
GO:0060173	Biological Process	limb development	52	153	0.000871929	0.0191215
GO:0000165	Biological Process	MAPK cascade	150	526	0.000882915	0.0193215
GO:0032944	Biological Process	regulation of mononuclear cell proliferation	48	139	0.000913461	0.0199469
GO:1903530	Biological Process	regulation of secretion by cell	130	448	0.00091535	0.0199469
GO:0001678	Biological Process	cellular glucose homeostasis	33	87	0.000922524	0.020061
GO:0032945	Biological Process	negative regulation of mononuclear cell proliferation	21	48	0.00093803	0.0203507
GO:0001709	Biological Process	cell fate determination	15	30	0.000939775	0.0203507
GO:0002793	Biological Process	positive regulation of peptide secretion	56	168	0.000960815	0.0207628
GO:0035235	Biological Process	ionotropic glutamate receptor signaling pathway	20	45	0.000968563	0.0208866
GO:0043616	Biological Process	keratinocyte proliferation	16	33	0.000980734	0.0211051
GO:0030513	Biological Process	positive regulation of BMP signaling pathway	17	36	0.00100042	0.0213818
GO:0043954	Biological Process	cellular component maintenance	18	39	0.00100265	0.0213818
GO:0061614	Biological Process	pri-miRNA transcription by RNA polymerase II	18	39	0.00100265	0.0213818
GO:0021694	Biological Process	cerebellar Purkinje cell layer formation	9	14	0.00100805	0.0213818
GO:0060572	Biological Process	morphogenesis of an epithelial bud	9	14	0.00100805	0.0213818
GO:0060579	Biological Process	ventral spinal cord interneuron fate commitment	9	14	0.00100805	0.0213818
GO:0060581	Biological Process	cell fate commitment involved in pattern specification	9	14	0.00100805	0.0213818
GO:0070371	Biological Process	ERK1 and ERK2 cascade	60	183	0.00103023	0.0217992
GO:0010951	Biological Process	negative regulation of endopeptidase activity	63	194	0.00103194	0.0217992
GO:0051046	Biological Process	regulation of secretion	137	477	0.00106177	0.0223836
GO:0031400	Biological Process	negative regulation of protein modification process	126	434	0.00106429	0.0223911
GO:0072163	Biological Process	mesonephric epithelium development	31	81	0.00109439	0.0229312
GO:0072164	Biological Process	mesonephric tubule development	31	81	0.00109439	0.0229312
GO:0050714	Biological Process	positive regulation of protein secretion	53	158	0.00110027	0.0230079
GO:0051347	Biological Process	positive regulation of transferase activity	116	396	0.0011614	0.0242372
GO:0051222	Biological Process	positive regulation of protein transport	74	236	0.0012168	0.0253423
GO:0006508	Biological Process	proteolysis	432	1682	0.00122682	0.0254996
GO:0003007	Biological Process	heart morphogenesis	58	177	0.00125449	0.0260225
GO:0001823	Biological Process	mesonephros development	32	85	0.00126657	0.0262205
GO:0048562	Biological Process	embryonic organ morphogenesis	72	229	0.00129486	0.0267527
GO:0034654	Biological Process	nucleobase-containing compound biosynthetic process	941	3838	0.00130307	0.0268688
GO:0050796	Biological Process	regulation of insulin secretion	34	92	0.00132102	0.0271847
GO:0001658	Biological Process	branching involved in ureteric bud morphogenesis	20	46	0.00135244	0.0277117
GO:0021872	Biological Process	forebrain generation of neurons	20	46	0.00135244	0.0277117
GO:2001233	Biological Process	regulation of apoptotic signaling pathway	82	267	0.0013585	0.0277117
GO:0003014	Biological Process	renal system process	25	62	0.00136195	0.0277117
GO:0008593	Biological Process	regulation of Notch signaling pathway	25	62	0.00136195	0.0277117
GO:0051050	Biological Process	positive regulation of transport	153	543	0.0013627	0.0277117
GO:0044260	Biological Process	cellular macromolecule metabolic process	1988	8379	0.00136602	0.0277248
GO:0007172	Biological Process	signal complex assembly	8	12	0.00139799	0.0282963
GO:0043065	Biological Process	positive regulation of apoptotic process	107	363	0.00139964	0.0282963
GO:0022414	Biological Process	reproductive process	220	812	0.00140918	0.0284335
GO:0042886	Biological Process	amide transport	323	1233	0.00141287	0.0284525
GO:0043068	Biological Process	positive regulation of programmed cell death	108	367	0.00141807	0.0285019
GO:0022407	Biological Process	regulation of cell-cell adhesion	84	275	0.00142763	0.0286383
GO:0000003	Biological Process	reproduction	220	813	0.00150568	0.0301456
GO:0006469	Biological Process	negative regulation of protein kinase activity	53	160	0.00151313	0.0302364
GO:0050670	Biological Process	regulation of lymphocyte proliferation	46	135	0.0015763	0.031438
GO:0042593	Biological Process	glucose homeostasis	54	164	0.00159992	0.0318475
GO:0006631	Biological Process	fatty acid metabolic process	71	227	0.00162186	0.0321939
GO:0097190	Biological Process	apoptotic signaling pathway	121	419	0.00162353	0.0321939
GO:0008217	Biological Process	regulation of blood pressure	34	93	0.00163548	0.0322744
GO:0045785	Biological Process	positive regulation of cell adhesion	85	280	0.00163973	0.0322744
GO:0008037	Biological Process	cell recognition	29	76	0.00164488	0.0322744
GO:0097529	Biological Process	myeloid leukocyte migration	42	121	0.00164575	0.0322744
GO:1901215	Biological Process	negative regulation of neuron death	42	121	0.00164575	0.0322744
GO:0046887	Biological Process	positive regulation of hormone secretion	26	66	0.0016463	0.0322744
GO:0046777	Biological Process	protein autophosphorylation	52	157	0.0016708	0.0326927
GO:0090132	Biological Process	epithelium migration	65	205	0.00171081	0.0334125
GO:0019216	Biological Process	regulation of lipid metabolic process	69	220	0.00172755	0.0336759
GO:0021510	Biological Process	spinal cord development	31	83	0.00173505	0.0337584
GO:0070664	Biological Process	negative regulation of leukocyte proliferation	21	50	0.00176139	0.0342067
GO:0010243	Biological Process	response to organonitrogen compound	134	471	0.00176746	0.0342602
GO:0042475	Biological Process	odontogenesis of dentin-containing tooth	25	63	0.00177835	0.0344068
GO:0048469	Biological Process	cell maturation	41	118	0.00181595	0.0350689
GO:0090276	Biological Process	regulation of peptide hormone secretion	39	111	0.00183676	0.0354047
GO:0019538	Biological Process	protein metabolic process	1447	6032	0.00184899	0.0355742
GO:0033500	Biological Process	carbohydrate homeostasis	54	165	0.00186235	0.0357647
GO:0007051	Biological Process	spindle organization	46	136	0.00186706	0.0357887
GO:0014857	Biological Process	regulation of skeletal muscle cell proliferation	7	10	0.00189326	0.0359213
GO:0021521	Biological Process	ventral spinal cord interneuron specification	7	10	0.00189326	0.0359213
GO:0060573	Biological Process	cell fate specification involved in pattern specification	7	10	0.00189326	0.0359213
GO:0060601	Biological Process	lateral sprouting from an epithelium	7	10	0.00189326	0.0359213
GO:1900273	Biological Process	positive regulation of long-term synaptic potentiation	7	10	0.00189326	0.0359213
GO:0030510	Biological Process	regulation of BMP signaling pathway	30	80	0.00189827	0.0359213
GO:0032434	Biological Process	regulation of proteasomal ubiquitin-dependent protein catabolic process	30	80	0.00189827	0.0359213
GO:0021697	Biological Process	cerebellar cortex formation	12	23	0.00190543	0.0359911
GO:0034754	Biological Process	cellular hormone metabolic process	24	60	0.00191704	0.0361444
GO:1904951	Biological Process	positive regulation of establishment of protein localization	77	251	0.00192668	0.0362601
GO:0031329	Biological Process	regulation of cellular catabolic process	136	480	0.00194261	0.0364936
GO:0044344	Biological Process	cellular response to fibroblast growth factor stimulus	32	87	0.00197049	0.0368834
GO:0071774	Biological Process	response to fibroblast growth factor	32	87	0.00197049	0.0368834
GO:0051250	Biological Process	negative regulation of lymphocyte activation	34	94	0.00201279	0.0375917
GO:0030900	Biological Process	forebrain development	79	259	0.00202323	0.0375917
GO:1990138	Biological Process	neuron projection extension	36	101	0.00202971	0.0375917
GO:0050810	Biological Process	regulation of steroid biosynthetic process	18	41	0.00203012	0.0375917
GO:0051145	Biological Process	smooth muscle cell differentiation	18	41	0.00203012	0.0375917
GO:0061005	Biological Process	cell differentiation involved in kidney development	18	41	0.00203012	0.0375917
GO:0007162	Biological Process	negative regulation of cell adhesion	56	173	0.00205375	0.0379613
GO:0042180	Biological Process	cellular ketone metabolic process	45	133	0.0020623	0.0380515
GO:0001558	Biological Process	regulation of cell growth	71	229	0.00208757	0.0384492
GO:0051055	Biological Process	negative regulation of lipid biosynthetic process	17	38	0.00209523	0.0385218
GO:0051926	Biological Process	negative regulation of calcium ion transport	14	29	0.00212477	0.0389955
GO:0010718	Biological Process	positive regulation of epithelial to mesenchymal transition	16	35	0.00213836	0.0390374
GO:0021879	Biological Process	forebrain neuron differentiation	16	35	0.00213836	0.0390374
GO:1902893	Biological Process	regulation of pri-miRNA transcription by RNA polymerase II	16	35	0.00213836	0.0390374
GO:0021696	Biological Process	cerebellar cortex morphogenesis	15	32	0.00215146	0.0391207
GO:0051180	Biological Process	vitamin transport	15	32	0.00215146	0.0391207
GO:0010631	Biological Process	epithelial cell migration	64	203	0.00215426	0.0391207
GO:0045732	Biological Process	positive regulation of protein catabolic process	46	137	0.00220348	0.0399443
GO:0060411	Biological Process	cardiac septum morphogenesis	22	54	0.00221092	0.0400092
GO:0090130	Biological Process	tissue migration	65	207	0.00223021	0.0402877
GO:0001894	Biological Process	tissue homeostasis	49	148	0.00225112	0.0405946
GO:0008584	Biological Process	male gonad development	28	74	0.00226798	0.0408275
GO:0060326	Biological Process	cell chemotaxis	66	211	0.00230535	0.0414282
GO:0002682	Biological Process	regulation of immune system process	243	914	0.00239872	0.0429826
GO:0048639	Biological Process	positive regulation of developmental growth	40	116	0.00240015	0.0429826
GO:0021915	Biological Process	neural tube development	45	134	0.00243462	0.0434619
GO:0003129	Biological Process	heart induction	6	8	0.00245421	0.0434619
GO:0014842	Biological Process	regulation of skeletal muscle satellite cell proliferation	6	8	0.00245421	0.0434619
GO:0048382	Biological Process	mesendoderm development	6	8	0.00245421	0.0434619
GO:0048385	Biological Process	regulation of retinoic acid receptor signaling pathway	6	8	0.00245421	0.0434619
GO:0071918	Biological Process	urea transmembrane transport	6	8	0.00245421	0.0434619
GO:1903037	Biological Process	regulation of leukocyte cell-cell adhesion	64	204	0.0024563	0.0434619
GO:0051668	Biological Process	localization within membrane	34	95	0.00246286	0.0435036
GO:0055078	Biological Process	sodium ion homeostasis	10	18	0.00249098	0.0439253
GO:0071704	Biological Process	organic substance metabolic process	2746	11745	0.00251891	0.0443423
GO:0051049	Biological Process	regulation of transport	311	1195	0.00259639	0.0453729
GO:0010721	Biological Process	negative regulation of cell development	62	197	0.00261502	0.0453729
GO:0043401	Biological Process	steroid hormone mediated signaling pathway	55	171	0.00261699	0.0453729
GO:0031204	Biological Process	posttranslational protein targeting to membrane, translocation	4	4	0.00263006	0.0453729
GO:0038001	Biological Process	paracrine signaling	4	4	0.00263006	0.0453729
GO:0042997	Biological Process	negative regulation of Golgi to plasma membrane protein transport	4	4	0.00263006	0.0453729
GO:0048625	Biological Process	myoblast fate commitment	4	4	0.00263006	0.0453729
GO:0060686	Biological Process	negative regulation of prostatic bud formation	4	4	0.00263006	0.0453729
GO:0072191	Biological Process	ureter smooth muscle development	4	4	0.00263006	0.0453729
GO:0072193	Biological Process	ureter smooth muscle cell differentiation	4	4	0.00263006	0.0453729
GO:1901723	Biological Process	negative regulation of cell proliferation involved in kidney development	4	4	0.00263006	0.0453729
GO:2000669	Biological Process	negative regulation of dendritic cell apoptotic process	4	4	0.00263006	0.0453729
GO:0048880	Biological Process	sensory system development	81	269	0.00265217	0.0456782
GO:0032436	Biological Process	positive regulation of proteasomal ubiquitin-dependent protein catabolic process	19	45	0.00266637	0.0458465
GO:0042129	Biological Process	regulation of T cell proliferation	37	106	0.0026945	0.0462533
GO:0030278	Biological Process	regulation of ossification	50	153	0.0027699	0.0474689
GO:0051785	Biological Process	positive regulation of nuclear division	18	42	0.00280946	0.0480673
GO:0003148	Biological Process	outflow tract septum morphogenesis	11	21	0.00282413	0.0482386
GO:0046546	Biological Process	development of primary male sexual characteristics	28	75	0.00284856	0.0485758
GO:0045666	Biological Process	positive regulation of neuron differentiation	61	194	0.00288134	0.0487039
GO:0006421	Biological Process	asparaginyl-tRNA aminoacylation	5	6	0.00289843	0.0487039
GO:0030091	Biological Process	protein repair	5	6	0.00289843	0.0487039
GO:0034334	Biological Process	adherens junction maintenance	5	6	0.00289843	0.0487039
GO:0060872	Biological Process	semicircular canal development	5	6	0.00289843	0.0487039
GO:0061309	Biological Process	cardiac neural crest cell development involved in outflow tract morphogenesis	5	6	0.00289843	0.0487039
GO:0070341	Biological Process	fat cell proliferation	5	6	0.00289843	0.0487039
GO:0070344	Biological Process	regulation of fat cell proliferation	5	6	0.00289843	0.0487039
GO:0097065	Biological Process	anterior head development	5	6	0.00289843	0.0487039
GO:0021702	Biological Process	cerebellar Purkinje cell differentiation	8	13	0.0029135	0.0488778
GO:0045860	Biological Process	positive regulation of protein kinase activity	94	320	0.00292758	0.0489873
GO:0021532	Biological Process	neural tube patterning	17	39	0.0029395	0.0489873
GO:0042130	Biological Process	negative regulation of T cell proliferation	17	39	0.0029395	0.0489873
GO:0031532	Biological Process	actin cytoskeleton reorganization	30	82	0.00294128	0.0489873
GO:0006892	Biological Process	post-Golgi vesicle-mediated transport	25	65	0.00294369	0.0489873
GO:0005488	Molecular Function	binding	4222	17649	7.38618e-18	1.76382e-14
GO:0098772	Molecular Function	molecular function regulator	493	1711	2.97159e-10	3.54807e-07
GO:0043565	Molecular Function	sequence-specific DNA binding	314	1036	2.60504e-09	1.94583e-06
GO:0005102	Molecular Function	signaling receptor binding	363	1227	3.25934e-09	1.94583e-06
GO:0005515	Molecular Function	protein binding	2385	9750	5.33009e-09	2.54565e-06
GO:0030545	Molecular Function	receptor regulator activity	164	489	1.50953e-08	6.00794e-06
GO:0048018	Molecular Function	receptor ligand activity	156	466	3.84949e-08	1.31323e-05
GO:0042802	Molecular Function	identical protein binding	353	1235	2.81176e-07	8.39311e-05
GO:0005539	Molecular Function	glycosaminoglycan binding	62	155	8.43254e-07	0.00022362
GO:0000976	Molecular Function	transcription regulatory region sequence-specific DNA binding	186	600	9.36432e-07	0.00022362
GO:0005179	Molecular Function	hormone activity	55	134	1.32454e-06	0.000287547
GO:1990837	Molecular Function	sequence-specific double-stranded DNA binding	190	620	1.66938e-06	0.000332207
GO:0005328	Molecular Function	neurotransmitter:sodium symporter activity	24	43	2.41597e-06	0.000443795
GO:0005326	Molecular Function	neurotransmitter transporter activity	29	57	2.82707e-06	0.000482217
GO:0000987	Molecular Function	proximal promoter sequence-specific DNA binding	144	453	3.49548e-06	0.000556481
GO:0001067	Molecular Function	regulatory region nucleic acid binding	201	671	4.53691e-06	0.000607474
GO:0044212	Molecular Function	transcription regulatory region DNA binding	201	671	4.53691e-06	0.000607474
GO:1901681	Molecular Function	sulfur compound binding	62	162	4.76749e-06	0.000607474
GO:0000981	Molecular Function	DNA-binding transcription factor activity, RNA polymerase II-specific	182	599	4.91761e-06	0.000607474
GO:0001664	Molecular Function	G protein-coupled receptor binding	64	169	5.08772e-06	0.000607474
GO:0003690	Molecular Function	double-stranded DNA binding	203	687	1.07036e-05	0.00121716
GO:0015294	Molecular Function	solute:cation symporter activity	41	97	1.20947e-05	0.00131282
GO:0031406	Molecular Function	carboxylic acid binding	57	150	1.44404e-05	0.00149929
GO:0043177	Molecular Function	organic acid binding	57	151	1.81367e-05	0.0018046
GO:0019842	Molecular Function	vitamin binding	60	163	2.68467e-05	0.00235312
GO:0030234	Molecular Function	enzyme regulator activity	252	889	2.69213e-05	0.00235312
GO:0000977	Molecular Function	RNA polymerase II regulatory region sequence-specific DNA binding	169	565	2.75911e-05	0.00235312
GO:0001012	Molecular Function	RNA polymerase II regulatory region DNA binding	169	565	2.75911e-05	0.00235312
GO:0015020	Molecular Function	glucuronosyltransferase activity	22	43	3.96208e-05	0.00326256
GO:0015293	Molecular Function	symporter activity	46	118	4.46354e-05	0.00355298
GO:0015370	Molecular Function	solute:sodium symporter activity	30	67	4.71912e-05	0.00363525
GO:0042803	Molecular Function	protein homodimerization activity	141	465	6.07238e-05	0.00453152
GO:0008009	Molecular Function	chemokine activity	24	50	6.81447e-05	0.0049312
GO:0000978	Molecular Function	RNA polymerase II proximal promoter sequence-specific DNA binding	132	434	8.8187e-05	0.00619384
GO:0003700	Molecular Function	DNA-binding transcription factor activity	312	1148	0.00010932	0.00745877
GO:0004591	Molecular Function	oxoglutarate dehydrogenase (succinyl-transferring) activity	6	6	0.000132895	0.0088154
GO:0004867	Molecular Function	serine-type endopeptidase inhibitor activity	36	90	0.000157171	0.0100385
GO:0004713	Molecular Function	protein tyrosine kinase activity	72	215	0.000159742	0.0100385
GO:0030976	Molecular Function	thiamine pyrophosphate binding	9	12	0.000170556	0.0104433
GO:0042500	Molecular Function	aspartic endopeptidase activity, intramembrane cleaving	7	8	0.00019263	0.0115
GO:0042379	Molecular Function	chemokine receptor binding	25	56	0.000208908	0.0121676
GO:0008083	Molecular Function	growth factor activity	50	140	0.000281317	0.0159949
GO:0034483	Molecular Function	heparan sulfate sulfotransferase activity	10	15	0.000330656	0.018363
GO:0004866	Molecular Function	endopeptidase inhibitor activity	53	153	0.00044451	0.0241248
GO:0043168	Molecular Function	anion binding	955	3873	0.000470786	0.0249831
GO:0043167	Molecular Function	ion binding	1813	7583	0.000504795	0.0262054
GO:0001228	Molecular Function	DNA-binding transcription activator activity, RNA polymerase II-specific	103	340	0.000574317	0.0281326
GO:0004816	Molecular Function	asparagine-tRNA ligase activity	5	5	0.000588505	0.0281326
GO:0016743	Molecular Function	carboxyl- or carbamoyltransferase activity	5	5	0.000588505	0.0281326
GO:0140110	Molecular Function	transcription regulator activity	385	1475	0.000589042	0.0281326
GO:0008201	Molecular Function	heparin binding	37	99	0.000621945	0.0291217
GO:0061135	Molecular Function	endopeptidase regulator activity	54	159	0.000678506	0.0311591
GO:0001227	Molecular Function	DNA-binding transcription repressor activity, RNA polymerase II-specific	62	189	0.000798803	0.0359913
GO:0060589	Molecular Function	nucleoside-triphosphatase regulator activity	108	363	0.000871804	0.0385531
GO:0030695	Molecular Function	GTPase regulator activity	102	342	0.00108891	0.0472787
GO:0008144	Molecular Function	drug binding	665	2664	0.0011597	0.0494531
GO:0005576	Cellular Component	extracellular region	500	1556	1.59488e-18	1.96011e-15
GO:0005615	Cellular Component	extracellular space	255	755	2.27005e-12	1.39495e-09
GO:0044421	Cellular Component	extracellular region part	315	991	2.49495e-11	1.0221e-08
GO:0045202	Cellular Component	synapse	217	733	1.04887e-05	0.00322265
GO:0044459	Cellular Component	plasma membrane part	437	1607	1.38719e-05	0.00340972
GO:0099503	Cellular Component	secretory vesicle	82	236	2.07888e-05	0.00425823
GO:0016607	Cellular Component	nuclear speck	82	249	0.000169476	0.0297551
GO:0012505	Cellular Component	endomembrane system	645	2514	0.000245016	0.0376406
