# Supplementary material for: Transcriptome Analysis of miRNAs Involved in the Myogenic Differentiation of Goat Skeletal Muscle Satellite Cells
Source: Cells. 2026 Mar 13;15(6):519. doi: 10.3390/cells15060519 (PMC13025608; doi:10.3390/cells15060519)
Supplement: Supplementary file 1 [file cells-15-00519-s001.zip › Supplement S5. Significantly enriched GO terms for GM vs DM5.xlsx]

## Sheet: Supplement 7
Supplement 5. Significantly enriched GO terms for GM vs DM5
GO ID	class	Description	GM vs DM5	All (21279)	pvalue	p.adjust
GO:0032502	Biological Process	developmental process	1148	4095	1.72212e-16	1.66692e-12
GO:0048522	Biological Process	positive regulation of cellular process	1067	3778	3.2007e-16	1.66692e-12
GO:0048856	Biological Process	anatomical structure development	1091	3880	5.28815e-16	1.83604e-12
GO:0009653	Biological Process	anatomical structure morphogenesis	568	1843	9.87487e-16	2.57142e-12
GO:0048518	Biological Process	positive regulation of biological process	1182	4275	5.23443e-15	1.09044e-11
GO:0048731	Biological Process	system development	902	3162	9.95724e-15	1.72858e-11
GO:0009888	Biological Process	tissue development	418	1311	3.66449e-14	5.45276e-11
GO:0007275	Biological Process	multicellular organism development	979	3490	6.01111e-14	7.82647e-11
GO:0008283	Biological Process	cell proliferation	402	1267	2.62559e-13	3.03868e-10
GO:0048513	Biological Process	animal organ development	651	2222	5.77495e-13	5.46966e-10
GO:0009893	Biological Process	positive regulation of metabolic process	723	2503	5.77633e-13	5.46966e-10
GO:0031325	Biological Process	positive regulation of cellular metabolic process	675	2332	2.62731e-12	2.28051e-09
GO:0030154	Biological Process	cell differentiation	744	2604	2.88657e-12	2.31281e-09
GO:0048869	Biological Process	cellular developmental process	778	2742	3.93816e-12	2.83996e-09
GO:0050793	Biological Process	regulation of developmental process	534	1790	4.0898e-12	2.83996e-09
GO:0007166	Biological Process	cell surface receptor signaling pathway	625	2144	5.00309e-12	3.25701e-09
GO:0070887	Biological Process	cellular response to chemical stimulus	591	2016	7.3386e-12	4.4964e-09
GO:0048583	Biological Process	regulation of response to stimulus	774	2741	1.31684e-11	7.62012e-09
GO:0010604	Biological Process	positive regulation of macromolecule metabolic process	669	2331	1.89571e-11	1.03925e-08
GO:0051173	Biological Process	positive regulation of nitrogen compound metabolic process	642	2237	5.29093e-11	2.75552e-08
GO:0042127	Biological Process	regulation of cell proliferation	333	1054	5.90212e-11	2.92745e-08
GO:0010033	Biological Process	response to organic substance	550	1880	6.31051e-11	2.98774e-08
GO:0071310	Biological Process	cellular response to organic substance	475	1592	7.14157e-11	3.2342e-08
GO:0060429	Biological Process	epithelium development	260	792	1.30266e-10	5.65353e-08
GO:0048523	Biological Process	negative regulation of cellular process	928	3398	2.5645e-10	1.06847e-07
GO:0045595	Biological Process	regulation of cell differentiation	362	1181	5.22462e-10	2.09306e-07
GO:2000026	Biological Process	regulation of multicellular organismal development	419	1399	6.16634e-10	2.37884e-07
GO:0048519	Biological Process	negative regulation of biological process	1016	3777	1.07043e-09	3.98199e-07
GO:0051239	Biological Process	regulation of multicellular organismal process	607	2138	1.3098e-09	4.70443e-07
GO:0009966	Biological Process	regulation of signal transduction	594	2092	1.99469e-09	6.92555e-07
GO:0048468	Biological Process	cell development	434	1472	2.80229e-09	9.41568e-07
GO:0010817	Biological Process	regulation of hormone levels	121	323	3.72511e-09	1.21252e-06
GO:0009719	Biological Process	response to endogenous stimulus	298	959	4.21604e-09	1.33074e-06
GO:0007399	Biological Process	nervous system development	438	1493	4.72157e-09	1.4015e-06
GO:0014033	Biological Process	neural crest cell differentiation	33	55	4.77374e-09	1.4015e-06
GO:0023051	Biological Process	regulation of signaling	663	2377	4.93513e-09	1.4015e-06
GO:0051094	Biological Process	positive regulation of developmental process	292	938	4.97843e-09	1.4015e-06
GO:0010646	Biological Process	regulation of cell communication	654	2345	6.5347e-09	1.74633e-06
GO:0048729	Biological Process	tissue morphogenesis	156	446	6.53867e-09	1.74633e-06
GO:0031328	Biological Process	positive regulation of cellular biosynthetic process	420	1431	9.47832e-09	2.46815e-06
GO:0009891	Biological Process	positive regulation of biosynthetic process	423	1445	1.18341e-08	3.00643e-06
GO:0031323	Biological Process	regulation of cellular metabolic process	1348	5192	1.5374e-08	3.81274e-06
GO:0048762	Biological Process	mesenchymal cell differentiation	64	145	1.68116e-08	3.96016e-06
GO:0051240	Biological Process	positive regulation of multicellular organismal process	352	1176	1.70645e-08	3.96016e-06
GO:0071495	Biological Process	cellular response to endogenous stimulus	279	900	1.7109e-08	3.96016e-06
GO:0061448	Biological Process	connective tissue development	81	199	2.15963e-08	4.89015e-06
GO:0006357	Biological Process	regulation of transcription by RNA polymerase II	429	1477	2.6011e-08	5.76447e-06
GO:0010557	Biological Process	positive regulation of macromolecule biosynthetic process	402	1376	3.59972e-08	7.65468e-06
GO:0008285	Biological Process	negative regulation of cell proliferation	152	442	3.60099e-08	7.65468e-06
GO:0050790	Biological Process	regulation of catalytic activity	503	1772	4.2217e-08	8.56411e-06
GO:0010648	Biological Process	negative regulation of cell communication	279	908	4.24268e-08	8.56411e-06
GO:0006366	Biological Process	transcription by RNA polymerase II	447	1553	4.35127e-08	8.56411e-06
GO:0023057	Biological Process	negative regulation of signaling	280	912	4.3577e-08	8.56411e-06
GO:0010628	Biological Process	positive regulation of gene expression	412	1419	5.26123e-08	1.01483e-05
GO:0019222	Biological Process	regulation of metabolic process	1419	5516	6.12527e-08	1.16002e-05
GO:0009887	Biological Process	animal organ morphogenesis	226	715	7.37153e-08	1.3711e-05
GO:0006928	Biological Process	movement of cell or subcellular component	422	1463	8.19904e-08	1.48088e-05
GO:0014031	Biological Process	mesenchymal cell development	30	52	8.31942e-08	1.48088e-05
GO:0008219	Biological Process	cell death	382	1308	8.38823e-08	1.48088e-05
GO:1902680	Biological Process	positive regulation of RNA biosynthetic process	356	1209	9.46934e-08	1.61693e-05
GO:1903508	Biological Process	positive regulation of nucleic acid-templated transcription	356	1209	9.46934e-08	1.61693e-05
GO:0051254	Biological Process	positive regulation of RNA metabolic process	371	1268	1.05364e-07	1.77012e-05
GO:0009968	Biological Process	negative regulation of signal transduction	265	864	1.10807e-07	1.832e-05
GO:0048585	Biological Process	negative regulation of response to stimulus	332	1119	1.16504e-07	1.8961e-05
GO:0045597	Biological Process	positive regulation of cell differentiation	204	638	1.24039e-07	1.98768e-05
GO:0002009	Biological Process	morphogenesis of an epithelium	129	369	1.3401e-07	2.11491e-05
GO:0007155	Biological Process	cell adhesion	317	1064	1.47402e-07	2.29155e-05
GO:0022610	Biological Process	biological adhesion	318	1068	1.49976e-07	2.29728e-05
GO:0014032	Biological Process	neural crest cell development	28	48	1.62532e-07	2.45353e-05
GO:0065009	Biological Process	regulation of molecular function	612	2224	1.7564e-07	2.61353e-05
GO:0045935	Biological Process	positive regulation of nucleobase-containing compound metabolic process	404	1405	2.29299e-07	3.36392e-05
GO:0065008	Biological Process	regulation of biological quality	744	2760	2.35757e-07	3.41062e-05
GO:0006915	Biological Process	apoptotic process	350	1196	2.40922e-07	3.43759e-05
GO:0051171	Biological Process	regulation of nitrogen compound metabolic process	1283	4979	2.60032e-07	3.66012e-05
GO:0045893	Biological Process	positive regulation of transcription, DNA-templated	331	1125	2.96061e-07	4.06347e-05
GO:0060255	Biological Process	regulation of macromolecule metabolic process	1330	5178	2.99131e-07	4.06347e-05
GO:0016477	Biological Process	cell migration	296	991	3.00391e-07	4.06347e-05
GO:0080090	Biological Process	regulation of primary metabolic process	1305	5075	3.17964e-07	4.24604e-05
GO:0012501	Biological Process	programmed cell death	357	1227	3.42746e-07	4.51904e-05
GO:0032989	Biological Process	cellular component morphogenesis	225	726	4.28517e-07	5.57929e-05
GO:0065007	Biological Process	biological regulation	2925	12007	4.52756e-07	5.79049e-05
GO:0035295	Biological Process	tube development	235	764	4.55857e-07	5.79049e-05
GO:0000902	Biological Process	cell morphogenesis	207	661	5.47138e-07	6.86626e-05
GO:0023056	Biological Process	positive regulation of signaling	337	1156	6.05178e-07	7.5042e-05
GO:0048864	Biological Process	stem cell development	29	53	6.37378e-07	7.8105e-05
GO:0030182	Biological Process	neuron differentiation	269	896	6.61337e-07	8.00987e-05
GO:0022008	Biological Process	neurogenesis	322	1100	7.2066e-07	8.54349e-05
GO:0040011	Biological Process	locomotion	362	1255	7.218e-07	8.54349e-05
GO:0010941	Biological Process	regulation of cell death	310	1055	8.07779e-07	9.45374e-05
GO:0048699	Biological Process	generation of neurons	298	1009	8.17652e-07	9.46296e-05
GO:0010647	Biological Process	positive regulation of cell communication	334	1151	1.08455e-06	0.000124139
GO:0040007	Biological Process	growth	190	604	1.14032e-06	0.000129104
GO:0007267	Biological Process	cell-cell signaling	285	963	1.18002e-06	0.000132162
GO:0007389	Biological Process	pattern specification process	115	333	1.25337e-06	0.000138884
GO:0060485	Biological Process	mesenchyme development	70	180	1.42977e-06	0.000156763
GO:0050896	Biological Process	response to stimulus	1991	8010	1.5886e-06	0.000172363
GO:0031326	Biological Process	regulation of cellular biosynthetic process	951	3641	1.6106e-06	0.000172948
GO:0030073	Biological Process	insulin secretion	54	129	1.64043e-06	0.000174354
GO:0001656	Biological Process	metanephros development	35	72	1.91555e-06	0.000201539
GO:0009889	Biological Process	regulation of biosynthetic process	959	3678	1.96532e-06	0.000204707
GO:0060548	Biological Process	negative regulation of cell death	190	609	2.07755e-06	0.000214255
GO:0060284	Biological Process	regulation of cell development	184	588	2.4277e-06	0.000247911
GO:0045596	Biological Process	negative regulation of cell differentiation	150	463	2.48129e-06	0.000249811
GO:0043085	Biological Process	positive regulation of catalytic activity	299	1025	2.49427e-06	0.000249811
GO:0002790	Biological Process	peptide secretion	131	395	2.78036e-06	0.000275812
GO:0030072	Biological Process	peptide hormone secretion	63	160	2.89034e-06	0.000284017
GO:0043583	Biological Process	ear development	66	170	3.01274e-06	0.000293277
GO:0032940	Biological Process	secretion by cell	206	673	3.32483e-06	0.000320662
GO:0061061	Biological Process	muscle structure development	138	422	3.56104e-06	0.000340292
GO:0048646	Biological Process	anatomical structure formation involved in morphogenesis	239	799	3.7189e-06	0.000352146
GO:0000122	Biological Process	negative regulation of transcription by RNA polymerase II	183	588	3.76952e-06	0.000353724
GO:0003002	Biological Process	regionalization	98	280	3.86095e-06	0.000359068
GO:0071772	Biological Process	response to BMP	53	129	3.98457e-06	0.000364064
GO:0071773	Biological Process	cellular response to BMP stimulus	53	129	3.98457e-06	0.000364064
GO:0048589	Biological Process	developmental growth	145	449	4.39636e-06	0.000398195
GO:0048870	Biological Process	cell motility	314	1090	4.51719e-06	0.000402146
GO:0051674	Biological Process	localization of cell	314	1090	4.51719e-06	0.000402146
GO:0042981	Biological Process	regulation of apoptotic process	283	970	4.57514e-06	0.000403853
GO:0009790	Biological Process	embryo development	241	809	4.70137e-06	0.000411508
GO:0016043	Biological Process	cellular component organization	1185	4635	4.7836e-06	0.000415217
GO:0009306	Biological Process	protein secretion	123	370	4.84466e-06	0.000417041
GO:0031324	Biological Process	negative regulation of cellular metabolic process	508	1859	5.18885e-06	0.000443008
GO:0051216	Biological Process	cartilage development	61	156	5.35772e-06	0.00045015
GO:0044093	Biological Process	positive regulation of molecular function	359	1268	5.35893e-06	0.00045015
GO:0071407	Biological Process	cellular response to organic cyclic compound	118	353	5.57075e-06	0.0004642
GO:0043066	Biological Process	negative regulation of apoptotic process	171	547	5.80352e-06	0.000479758
GO:0023061	Biological Process	signal release	103	300	5.86381e-06	0.000480925
GO:0051336	Biological Process	regulation of hydrolase activity	307	1066	5.92306e-06	0.000481989
GO:0043067	Biological Process	regulation of programmed cell death	287	989	6.24539e-06	0.000501131
GO:0046879	Biological Process	hormone secretion	74	200	6.25451e-06	0.000501131
GO:0051093	Biological Process	negative regulation of developmental process	202	664	6.41214e-06	0.000509707
GO:0001503	Biological Process	ossification	92	262	6.45942e-06	0.000509707
GO:0035239	Biological Process	tube morphogenesis	189	616	7.09491e-06	0.000554555
GO:0048584	Biological Process	positive regulation of response to stimulus	413	1485	7.13425e-06	0.000554555
GO:0043547	Biological Process	positive regulation of GTPase activity	136	420	7.36867e-06	0.000568534
GO:0001755	Biological Process	neural crest cell migration	18	29	8.05762e-06	0.000617119
GO:0014070	Biological Process	response to organic cyclic compound	141	439	8.13113e-06	0.000618203
GO:0051241	Biological Process	negative regulation of multicellular organismal process	242	819	8.51314e-06	0.000642557
GO:2000112	Biological Process	regulation of cellular macromolecule biosynthetic process	889	3420	8.64354e-06	0.000647706
GO:0051172	Biological Process	negative regulation of nitrogen compound metabolic process	474	1732	9.33254e-06	0.000690313
GO:0001501	Biological Process	skeletal system development	127	389	9.34468e-06	0.000690313
GO:0070848	Biological Process	response to growth factor	151	477	9.53614e-06	0.000699496
GO:0007423	Biological Process	sensory organ development	134	415	1.00444e-05	0.000731628
GO:0010556	Biological Process	regulation of macromolecule biosynthetic process	916	3537	1.11918e-05	0.000809537
GO:0120039	Biological Process	plasma membrane bounded cell projection morphogenesis	131	405	1.14081e-05	0.000819496
GO:0051960	Biological Process	regulation of nervous system development	179	583	1.17333e-05	0.000837081
GO:0043087	Biological Process	regulation of GTPase activity	152	483	1.2678e-05	0.00089833
GO:0008284	Biological Process	positive regulation of cell proliferation	175	569	1.31217e-05	0.000923483
GO:0072001	Biological Process	renal system development	77	214	1.32461e-05	0.00092598
GO:0030855	Biological Process	epithelial cell differentiation	132	410	1.36708e-05	0.000942538
GO:0032990	Biological Process	cell part morphogenesis	135	421	1.37086e-05	0.000942538
GO:0006355	Biological Process	regulation of transcription, DNA-templated	807	3092	1.37544e-05	0.000942538
GO:0048645	Biological Process	animal organ formation	27	54	1.45677e-05	0.000991747
GO:0048858	Biological Process	cell projection morphogenesis	131	407	1.49166e-05	0.00100891
GO:0001763	Biological Process	morphogenesis of a branching structure	62	164	1.57968e-05	0.00106155
GO:0006351	Biological Process	transcription, DNA-templated	842	3240	1.65655e-05	0.00110606
GO:1903506	Biological Process	regulation of nucleic acid-templated transcription	824	3166	1.66922e-05	0.00110743
GO:0045892	Biological Process	negative regulation of transcription, DNA-templated	245	838	1.69514e-05	0.00111028
GO:0009914	Biological Process	hormone transport	74	205	1.69962e-05	0.00111028
GO:0051252	Biological Process	regulation of RNA metabolic process	869	3352	1.70551e-05	0.00111028
GO:0043069	Biological Process	negative regulation of programmed cell death	173	564	1.73351e-05	0.00111898
GO:2001141	Biological Process	regulation of RNA biosynthetic process	825	3171	1.74034e-05	0.00111898
GO:0009896	Biological Process	positive regulation of catabolic process	96	282	1.7636e-05	0.00112697
GO:0048812	Biological Process	neuron projection morphogenesis	127	394	1.85077e-05	0.00117546
GO:0048568	Biological Process	embryonic organ development	111	336	1.86802e-05	0.00117923
GO:0009967	Biological Process	positive regulation of signal transduction	299	1049	1.89345e-05	0.00118808
GO:0050673	Biological Process	epithelial cell proliferation	95	279	1.92512e-05	0.00120072
GO:0071363	Biological Process	cellular response to growth factor stimulus	147	468	1.9466e-05	0.00120689
GO:0032879	Biological Process	regulation of localization	512	1897	2.00918e-05	0.00123832
GO:0006935	Biological Process	chemotaxis	132	413	2.02721e-05	0.00124208
GO:0051247	Biological Process	positive regulation of protein metabolic process	311	1097	2.05202e-05	0.00124993
GO:0060612	Biological Process	adipose tissue development	17	28	2.19242e-05	0.00132769
GO:0046903	Biological Process	secretion	225	764	2.21851e-05	0.00133211
GO:0072073	Biological Process	kidney epithelium development	46	113	2.22643e-05	0.00133211
GO:0001822	Biological Process	kidney development	73	203	2.23809e-05	0.00133211
GO:0090596	Biological Process	sensory organ morphogenesis	75	210	2.28625e-05	0.00135304
GO:0042330	Biological Process	taxis	132	414	2.30652e-05	0.00135733
GO:0045944	Biological Process	positive regulation of transcription by RNA polymerase II	249	858	2.53597e-05	0.00148397
GO:0019219	Biological Process	regulation of nucleobase-containing compound metabolic process	918	3565	2.71954e-05	0.00158035
GO:0030178	Biological Process	negative regulation of Wnt signaling pathway	51	130	2.74154e-05	0.00158035
GO:0045664	Biological Process	regulation of neuron differentiation	124	386	2.74619e-05	0.00158035
GO:0097659	Biological Process	nucleic acid-templated transcription	857	3313	2.76354e-05	0.0015816
GO:0061036	Biological Process	positive regulation of cartilage development	18	31	2.95092e-05	0.0016796
GO:0035773	Biological Process	insulin secretion involved in cellular response to glucose stimulus	25	50	3.00165e-05	0.00169919
GO:1903507	Biological Process	negative regulation of nucleic acid-templated transcription	251	868	3.08014e-05	0.0017342
GO:0051345	Biological Process	positive regulation of hydrolase activity	184	611	3.11303e-05	0.00174329
GO:0044092	Biological Process	negative regulation of molecular function	233	799	3.25368e-05	0.00181232
GO:1902679	Biological Process	negative regulation of RNA biosynthetic process	251	869	3.35447e-05	0.00184218
GO:0030866	Biological Process	cortical actin cytoskeleton organization	27	56	3.36793e-05	0.00184218
GO:0010562	Biological Process	positive regulation of phosphorus metabolic process	210	711	3.39249e-05	0.00184218
GO:0045937	Biological Process	positive regulation of phosphate metabolic process	210	711	3.39249e-05	0.00184218
GO:0007417	Biological Process	central nervous system development	174	574	3.40047e-05	0.00184218
GO:0071840	Biological Process	cellular component organization or biogenesis	1206	4771	3.41806e-05	0.00184218
GO:0009890	Biological Process	negative regulation of biosynthetic process	307	1088	3.4311e-05	0.00184218
GO:0009953	Biological Process	dorsal/ventral pattern formation	35	80	3.49095e-05	0.00185559
GO:0030865	Biological Process	cortical cytoskeleton organization	28	59	3.49171e-05	0.00185559
GO:0009892	Biological Process	negative regulation of metabolic process	556	2085	3.574e-05	0.00188968
GO:2000826	Biological Process	regulation of heart morphogenesis	19	34	3.71357e-05	0.00195356
GO:0032774	Biological Process	RNA biosynthetic process	858	3324	3.76025e-05	0.00196818
GO:0060562	Biological Process	epithelial tube morphogenesis	85	248	3.92714e-05	0.00204526
GO:0048754	Biological Process	branching morphogenesis of an epithelial tube	49	125	3.99453e-05	0.00207
GO:0006468	Biological Process	protein phosphorylation	514	1917	4.01794e-05	0.00207183
GO:0098609	Biological Process	cell-cell adhesion	188	629	4.13176e-05	0.00212002
GO:0040008	Biological Process	regulation of growth	122	382	4.2459e-05	0.00216791
GO:0072009	Biological Process	nephron epithelium development	37	87	4.48553e-05	0.00227909
GO:0010605	Biological Process	negative regulation of macromolecule metabolic process	511	1907	4.53433e-05	0.00228456
GO:0032270	Biological Process	positive regulation of cellular protein metabolic process	289	1021	4.54017e-05	0.00228456
GO:0031175	Biological Process	neuron projection development	183	611	4.57654e-05	0.00229179
GO:0071705	Biological Process	nitrogen compound transport	396	1445	4.62163e-05	0.0023033
GO:0051246	Biological Process	regulation of protein metabolic process	542	2033	4.64838e-05	0.0023056
GO:0031331	Biological Process	positive regulation of cellular catabolic process	83	242	4.67865e-05	0.00230961
GO:0007167	Biological Process	enzyme linked receptor protein signaling pathway	221	757	4.77188e-05	0.00234452
GO:0031401	Biological Process	positive regulation of protein modification process	229	788	4.8197e-05	0.0023569
GO:0006029	Biological Process	proteoglycan metabolic process	28	60	5.11102e-05	0.00248768
GO:0016310	Biological Process	phosphorylation	612	2320	5.22523e-05	0.00253144
GO:0030155	Biological Process	regulation of cell adhesion	149	484	5.28957e-05	0.00255075
GO:0051253	Biological Process	negative regulation of RNA metabolic process	266	933	5.32381e-05	0.00255543
GO:1901701	Biological Process	cellular response to oxygen-containing compound	182	609	5.48045e-05	0.00261855
GO:0042481	Biological Process	regulation of odontogenesis	14	22	5.68147e-05	0.0027022
GO:0060560	Biological Process	developmental growth involved in morphogenesis	56	150	5.95543e-05	0.00280316
GO:0009605	Biological Process	response to external stimulus	406	1489	5.96893e-05	0.00280316
GO:0001667	Biological Process	ameboidal-type cell migration	91	272	5.99808e-05	0.00280316
GO:0070997	Biological Process	neuron death	68	191	6.00138e-05	0.00280316
GO:0000904	Biological Process	cell morphogenesis involved in differentiation	142	459	6.05143e-05	0.00281391
GO:0010508	Biological Process	positive regulation of autophagy	36	85	6.27819e-05	0.00290638
GO:0071702	Biological Process	organic substance transport	489	1825	6.72036e-05	0.00308396
GO:0061326	Biological Process	renal tubule development	34	79	6.73472e-05	0.00308396
GO:0022603	Biological Process	regulation of anatomical structure morphogenesis	200	680	6.7506e-05	0.00308396
GO:0061138	Biological Process	morphogenesis of a branching epithelium	57	154	6.79581e-05	0.0030907
GO:0016055	Biological Process	Wnt signaling pathway	109	338	6.82471e-05	0.0030907
GO:0001655	Biological Process	urogenital system development	82	241	7.08212e-05	0.00318052
GO:0033002	Biological Process	muscle cell proliferation	44	111	7.0841e-05	0.00318052
GO:1902531	Biological Process	regulation of intracellular signal transduction	329	1185	7.17842e-05	0.00320903
GO:0060537	Biological Process	muscle tissue development	94	284	7.21535e-05	0.00321176
GO:0030509	Biological Process	BMP signaling pathway	47	121	7.4084e-05	0.00328366
GO:0048268	Biological Process	clathrin coat assembly	13	20	7.6706e-05	0.00338546
GO:0006836	Biological Process	neurotransmitter transport	69	196	7.94133e-05	0.00348253
GO:0032268	Biological Process	regulation of cellular protein metabolic process	508	1905	7.97791e-05	0.00348253
GO:0048545	Biological Process	response to steroid hormone	73	210	7.99082e-05	0.00348253
GO:0035556	Biological Process	intracellular signal transduction	565	2137	8.14106e-05	0.00353322
GO:0007411	Biological Process	axon guidance	54	145	8.61836e-05	0.00372485
GO:0040012	Biological Process	regulation of locomotion	199	679	8.76703e-05	0.00377226
GO:0040017	Biological Process	positive regulation of locomotion	118	373	8.80049e-05	0.00377226
GO:0007178	Biological Process	transmembrane receptor protein serine/threonine kinase signaling pathway	98	300	9.01774e-05	0.00384954
GO:0050767	Biological Process	regulation of neurogenesis	153	504	9.10217e-05	0.00386972
GO:0051402	Biological Process	neuron apoptotic process	53	142	9.32235e-05	0.00394058
GO:0031327	Biological Process	negative regulation of cellular biosynthetic process	300	1074	9.34451e-05	0.00394058
GO:1901214	Biological Process	regulation of neuron death	60	166	9.73322e-05	0.00408795
GO:0198738	Biological Process	cell-cell signaling by wnt	109	341	0.000101492	0.00424556
GO:0010468	Biological Process	regulation of gene expression	975	3834	0.000103626	0.00431746
GO:0009725	Biological Process	response to hormone	146	479	0.000105634	0.0043836
GO:0030111	Biological Process	regulation of Wnt signaling pathway	79	233	0.000108319	0.00446863
GO:1905114	Biological Process	cell surface receptor signaling pathway involved in cell-cell signaling	131	423	0.000108541	0.00446863
GO:0048871	Biological Process	multicellular organismal homeostasis	102	316	0.000110121	0.00451582
GO:0010558	Biological Process	negative regulation of macromolecule biosynthetic process	288	1029	0.000110827	0.00452696
GO:0050789	Biological Process	regulation of biological process	2735	11342	0.00011182	0.00453996
GO:0050794	Biological Process	regulation of cellular process	2589	10709	0.000112017	0.00453996
GO:0043086	Biological Process	negative regulation of catalytic activity	174	586	0.000114436	0.00460912
GO:0002376	Biological Process	immune system process	454	1693	0.000114608	0.00460912
GO:0006955	Biological Process	immune response	272	967	0.000119515	0.00478797
GO:0072006	Biological Process	nephron development	43	110	0.000123991	0.00493628
GO:0042692	Biological Process	muscle cell differentiation	81	241	0.000124396	0.00493628
GO:0042445	Biological Process	hormone metabolic process	52	140	0.000124726	0.00493628
GO:0061564	Biological Process	axon development	99	306	0.000125113	0.00493628
GO:0014706	Biological Process	striated muscle tissue development	89	270	0.000129904	0.00510596
GO:0072080	Biological Process	nephron tubule development	32	75	0.000132878	0.00520322
GO:0021953	Biological Process	central nervous system neuron differentiation	56	154	0.000135695	0.00529362
GO:0021517	Biological Process	ventral spinal cord development	22	45	0.000136645	0.0053108
GO:0033036	Biological Process	macromolecule localization	560	2127	0.000138283	0.0053545
GO:1901362	Biological Process	organic cyclic compound biosynthetic process	1011	3992	0.000140169	0.00540741
GO:0048863	Biological Process	stem cell differentiation	53	144	0.000141761	0.00544865
GO:0048593	Biological Process	camera-type eye morphogenesis	36	88	0.000147627	0.00563493
GO:0072028	Biological Process	nephron morphogenesis	28	63	0.00014769	0.00563493
GO:0072359	Biological Process	circulatory system development	214	743	0.000148547	0.00564694
GO:1902850	Biological Process	microtubule cytoskeleton organization involved in mitosis	40	101	0.000151249	0.00570143
GO:0097048	Biological Process	dendritic cell apoptotic process	6	6	0.000152056	0.00570143
GO:2000668	Biological Process	regulation of dendritic cell apoptotic process	6	6	0.000152056	0.00570143
GO:0060914	Biological Process	heart formation	15	26	0.000152169	0.00570143
GO:0051272	Biological Process	positive regulation of cellular component movement	113	359	0.000153402	0.005727
GO:0097485	Biological Process	neuron projection guidance	54	148	0.000160056	0.00595408
GO:0007052	Biological Process	mitotic spindle organization	34	82	0.000163519	0.00606127
GO:1990778	Biological Process	protein localization to cell periphery	74	218	0.000168445	0.00622171
GO:0042487	Biological Process	regulation of odontogenesis of dentin-containing tooth	10	14	0.000169152	0.00622576
GO:0032880	Biological Process	regulation of protein localization	188	644	0.000170515	0.00625382
GO:0120036	Biological Process	plasma membrane bounded cell projection organization	273	976	0.000173322	0.00633446
GO:0043009	Biological Process	chordate embryonic development	157	526	0.000183729	0.00667838
GO:0048638	Biological Process	regulation of developmental growth	73	215	0.000184015	0.00667838
GO:0008104	Biological Process	protein localization	475	1787	0.000187837	0.00677799
GO:0051270	Biological Process	regulation of cellular component movement	196	676	0.000188061	0.00677799
GO:0045165	Biological Process	cell fate commitment	63	180	0.000190705	0.00682705
GO:0009792	Biological Process	embryo development ending in birth or egg hatching	159	534	0.000190733	0.00682705
GO:0051248	Biological Process	negative regulation of protein metabolic process	237	836	0.000194053	0.00692211
GO:2000027	Biological Process	regulation of animal organ morphogenesis	49	132	0.000195533	0.0069511
GO:0016049	Biological Process	cell growth	89	273	0.000199393	0.00706419
GO:0019755	Biological Process	one-carbon compound transport	9	12	0.000205144	0.0072433
GO:0007218	Biological Process	neuropeptide signaling pathway	27	61	0.00020947	0.00734627
GO:0048663	Biological Process	neuron fate commitment	27	61	0.00020947	0.00734627
GO:2000113	Biological Process	negative regulation of cellular macromolecule biosynthetic process	274	983	0.000215709	0.00753968
GO:0002063	Biological Process	chondrocyte development	17	32	0.000219242	0.00758681
GO:0003156	Biological Process	regulation of animal organ formation	17	32	0.000219242	0.00758681
GO:0021983	Biological Process	pituitary gland development	17	32	0.000219242	0.00758681
GO:0042592	Biological Process	homeostatic process	347	1274	0.000224107	0.00770515
GO:1902731	Biological Process	negative regulation of chondrocyte proliferation	7	8	0.000224142	0.00770515
GO:0015840	Biological Process	urea transport	8	10	0.000230622	0.00790183
GO:1901700	Biological Process	response to oxygen-containing compound	229	807	0.00023243	0.00793767
GO:0051179	Biological Process	localization	1376	5541	0.000234323	0.00797616
GO:0045444	Biological Process	fat cell differentiation	62	178	0.000248122	0.00840814
GO:0043408	Biological Process	regulation of MAPK cascade	142	472	0.000248628	0.00840814
GO:0071322	Biological Process	cellular response to carbohydrate stimulus	31	74	0.000250514	0.0084445
GO:0048839	Biological Process	inner ear development	53	147	0.000258153	0.00867395
GO:0048667	Biological Process	cell morphogenesis involved in neuron differentiation	111	356	0.000261895	0.00877139
GO:1903532	Biological Process	positive regulation of secretion by cell	76	228	0.000263384	0.00878386
GO:0033993	Biological Process	response to lipid	140	465	0.000263954	0.00878386
GO:0030334	Biological Process	regulation of cell migration	174	595	0.000265837	0.00881107
GO:0030030	Biological Process	cell projection organization	274	986	0.000266464	0.00881107
GO:0010720	Biological Process	positive regulation of cell development	99	312	0.000275718	0.00906842
GO:0001934	Biological Process	positive regulation of protein phosphorylation	184	634	0.000275988	0.00906842
GO:0003006	Biological Process	developmental process involved in reproduction	138	458	0.000280191	0.00917757
GO:0090090	Biological Process	negative regulation of canonical Wnt signaling pathway	38	97	0.000283602	0.00926017
GO:0072088	Biological Process	nephron epithelium morphogenesis	27	62	0.000290024	0.00944029
GO:0072659	Biological Process	protein localization to plasma membrane	64	186	0.000293314	0.00951764
GO:0090092	Biological Process	regulation of transmembrane receptor protein serine/threonine kinase signaling pathway	62	179	0.000295083	0.0095453
GO:0007409	Biological Process	axonogenesis	90	280	0.000315654	0.010166
GO:0010092	Biological Process	specification of animal organ identity	16	30	0.000316223	0.010166
GO:0018130	Biological Process	heterocycle biosynthetic process	987	3914	0.000321173	0.0102934
GO:0060993	Biological Process	kidney morphogenesis	31	75	0.000333394	0.0106522
GO:0051716	Biological Process	cellular response to stimulus	1723	7027	0.000346132	0.0110254
GO:0048666	Biological Process	neuron development	208	730	0.000347218	0.0110263
GO:0099072	Biological Process	regulation of postsynaptic membrane neurotransmitter receptor levels	17	33	0.000355223	0.0112462
GO:0001933	Biological Process	negative regulation of protein phosphorylation	93	292	0.000359937	0.0113298
GO:0043523	Biological Process	regulation of neuron apoptotic process	44	118	0.000360068	0.0113298
GO:0035270	Biological Process	endocrine system development	38	98	0.000361127	0.0113298
GO:0050678	Biological Process	regulation of epithelial cell proliferation	77	234	0.000376179	0.011758
GO:2000145	Biological Process	regulation of cell motility	181	626	0.000377259	0.011758
GO:0048588	Biological Process	developmental cell growth	46	125	0.00037816	0.011758
GO:0042327	Biological Process	positive regulation of phosphorylation	191	665	0.000383666	0.0118937
GO:0060443	Biological Process	mammary gland morphogenesis	18	36	0.000386005	0.0119306
GO:0010629	Biological Process	negative regulation of gene expression	335	1235	0.000391324	0.0119629
GO:0090087	Biological Process	regulation of peptide transport	130	431	0.000394464	0.0119629
GO:0045859	Biological Process	regulation of protein kinase activity	151	511	0.000396151	0.0119629
GO:0061035	Biological Process	regulation of cartilage development	27	63	0.000396776	0.0119629
GO:0061333	Biological Process	renal tubule morphogenesis	27	63	0.000396776	0.0119629
GO:0110110	Biological Process	positive regulation of animal organ morphogenesis	27	63	0.000396776	0.0119629
GO:0007517	Biological Process	muscle organ development	78	238	0.000397653	0.0119629
GO:0051047	Biological Process	positive regulation of secretion	78	238	0.000397653	0.0119629
GO:0051223	Biological Process	regulation of protein transport	126	416	0.000399712	0.0119629
GO:1902533	Biological Process	positive regulation of intracellular signal transduction	187	650	0.000401385	0.0119629
GO:0003128	Biological Process	heart field specification	10	15	0.000401979	0.0119629
GO:0021514	Biological Process	ventral spinal cord interneuron differentiation	10	15	0.000401979	0.0119629
GO:0048486	Biological Process	parasympathetic nervous system development	10	15	0.000401979	0.0119629
GO:0007219	Biological Process	Notch signaling pathway	52	146	0.000411751	0.0121841
GO:0070663	Biological Process	regulation of leukocyte proliferation	52	146	0.000411751	0.0121841
GO:2001234	Biological Process	negative regulation of apoptotic signaling pathway	54	153	0.000416833	0.0122995
GO:0030166	Biological Process	proteoglycan biosynthetic process	20	42	0.000424335	0.0124855
GO:0035107	Biological Process	appendage morphogenesis	47	129	0.000426808	0.0124877
GO:0035108	Biological Process	limb morphogenesis	47	129	0.000426808	0.0124877
GO:0021536	Biological Process	diencephalon development	24	54	0.000429768	0.0125391
GO:0060037	Biological Process	pharyngeal system development	12	20	0.000431917	0.0125666
GO:0045934	Biological Process	negative regulation of nucleobase-containing compound metabolic process	282	1025	0.000436144	0.0126542
GO:2000147	Biological Process	positive regulation of cell motility	109	353	0.00044094	0.0127579
GO:0071396	Biological Process	cellular response to lipid	113	368	0.000442202	0.0127589
GO:0050921	Biological Process	positive regulation of chemotaxis	35	89	0.000444557	0.0127914
GO:0006950	Biological Process	response to stress	633	2453	0.000474851	0.0135988
GO:0042476	Biological Process	odontogenesis	34	86	0.000475225	0.0135988
GO:0048598	Biological Process	embryonic morphogenesis	135	452	0.00048477	0.0138004
GO:0001942	Biological Process	hair follicle development	29	70	0.000488897	0.0138004
GO:0071326	Biological Process	cellular response to monosaccharide stimulus	29	70	0.000488897	0.0138004
GO:0071331	Biological Process	cellular response to hexose stimulus	29	70	0.000488897	0.0138004
GO:0071333	Biological Process	cellular response to glucose stimulus	29	70	0.000488897	0.0138004
GO:0007507	Biological Process	heart development	111	362	0.000523165	0.0147278
GO:0051128	Biological Process	regulation of cellular component organization	461	1750	0.000526669	0.0147822
GO:0002062	Biological Process	chondrocyte differentiation	36	93	0.000528572	0.0147822
GO:0021783	Biological Process	preganglionic parasympathetic fiber development	9	13	0.000529354	0.0147822
GO:0046890	Biological Process	regulation of lipid biosynthetic process	39	103	0.000532434	0.0148284
GO:0021511	Biological Process	spinal cord patterning	13	23	0.000554825	0.0154108
GO:0032269	Biological Process	negative regulation of cellular protein metabolic process	223	795	0.00055833	0.0154669
GO:0060828	Biological Process	regulation of canonical Wnt signaling pathway	58	169	0.000590049	0.0162665
GO:0048483	Biological Process	autonomic nervous system development	18	37	0.000590315	0.0162665
GO:0021692	Biological Process	cerebellar Purkinje cell layer morphogenesis	11	18	0.000607586	0.0166105
GO:0032689	Biological Process	negative regulation of interferon-gamma production	11	18	0.000607586	0.0166105
GO:0055078	Biological Process	sodium ion homeostasis	11	18	0.000607586	0.0166105
GO:0010942	Biological Process	positive regulation of cell death	117	386	0.00061061	0.0166495
GO:0014855	Biological Process	striated muscle cell proliferation	21	46	0.000625045	0.0169986
GO:0048514	Biological Process	blood vessel morphogenesis	129	432	0.000643493	0.0174548
GO:0031399	Biological Process	regulation of protein modification process	349	1300	0.000652891	0.0176277
GO:0035810	Biological Process	positive regulation of urine volume	5	5	0.000658427	0.0176277
GO:0051964	Biological Process	negative regulation of synapse assembly	5	5	0.000658427	0.0176277
GO:0060685	Biological Process	regulation of prostatic bud formation	5	5	0.000658427	0.0176277
GO:0048730	Biological Process	epidermis morphogenesis	14	26	0.000660024	0.0176277
GO:0060603	Biological Process	mammary gland duct morphogenesis	14	26	0.000660024	0.0176277
GO:0014856	Biological Process	skeletal muscle cell proliferation	8	11	0.000673235	0.017753
GO:0072111	Biological Process	cell proliferation involved in kidney development	8	11	0.000673235	0.017753
GO:1905331	Biological Process	negative regulation of morphogenesis of an epithelium	8	11	0.000673235	0.017753
GO:1990089	Biological Process	response to nerve growth factor	8	11	0.000673235	0.017753
GO:1990090	Biological Process	cellular response to nerve growth factor stimulus	8	11	0.000673235	0.017753
GO:0006464	Biological Process	cellular protein modification process	981	3910	0.000676676	0.0177538
GO:0036211	Biological Process	protein modification process	981	3910	0.000676676	0.0177538
GO:0006892	Biological Process	post-Golgi vesicle-mediated transport	27	65	0.000717889	0.0187422
GO:0001837	Biological Process	epithelial to mesenchymal transition	38	101	0.000718659	0.0187422
GO:0048705	Biological Process	skeletal system morphogenesis	63	188	0.000719747	0.0187422
GO:0070201	Biological Process	regulation of establishment of protein localization	130	437	0.000724126	0.0188092
GO:0050920	Biological Process	regulation of chemotaxis	47	132	0.000764666	0.0198128
GO:0051338	Biological Process	regulation of transferase activity	177	619	0.000771062	0.019929
GO:0046883	Biological Process	regulation of hormone secretion	51	146	0.000776812	0.0200279
GO:0043412	Biological Process	macromolecule modification	1026	4103	0.000780562	0.0200749
GO:0007159	Biological Process	leukocyte cell-cell adhesion	75	232	0.000790518	0.0202809
GO:0021513	Biological Process	spinal cord dorsal/ventral patterning	12	21	0.000796235	0.0203274
GO:0021533	Biological Process	cell differentiation in hindbrain	12	21	0.000796235	0.0203274
GO:0014841	Biological Process	skeletal muscle satellite cell proliferation	7	9	0.000805695	0.0203692
GO:0021561	Biological Process	facial nerve development	7	9	0.000805695	0.0203692
GO:0021610	Biological Process	facial nerve morphogenesis	7	9	0.000805695	0.0203692
GO:0060513	Biological Process	prostatic bud formation	7	9	0.000805695	0.0203692
GO:0022414	Biological Process	reproductive process	226	812	0.000810652	0.0204449
GO:0001932	Biological Process	regulation of protein phosphorylation	265	967	0.000821503	0.0206685
GO:0045598	Biological Process	regulation of fat cell differentiation	39	105	0.000824107	0.0206841
GO:0061458	Biological Process	reproductive system development	92	295	0.000828795	0.0207087
GO:0051222	Biological Process	positive regulation of protein transport	76	236	0.000829065	0.0207087
GO:0022404	Biological Process	molting cycle process	29	72	0.000845376	0.0209764
GO:0022405	Biological Process	hair cycle process	29	72	0.000845376	0.0209764
GO:0060675	Biological Process	ureteric bud morphogenesis	23	53	0.000845822	0.0209764
GO:0043549	Biological Process	regulation of kinase activity	161	558	0.000850463	0.0209959
GO:0061307	Biological Process	cardiac neural crest cell differentiation involved in heart development	6	7	0.000853734	0.0209959
GO:0061308	Biological Process	cardiac neural crest cell development involved in heart development	6	7	0.000853734	0.0209959
GO:0060322	Biological Process	head development	134	454	0.000854673	0.0209959
GO:0009100	Biological Process	glycoprotein metabolic process	101	329	0.000867465	0.0211683
GO:0018212	Biological Process	peptidyl-tyrosine modification	114	378	0.000868916	0.0211683
GO:0070664	Biological Process	negative regulation of leukocyte proliferation	22	50	0.000869018	0.0211683
GO:0000003	Biological Process	reproduction	226	813	0.000869817	0.0211683
GO:0050672	Biological Process	negative regulation of lymphocyte proliferation	21	47	0.000886027	0.0215125
GO:0050810	Biological Process	regulation of steroid biosynthetic process	19	41	0.000894198	0.0216101
GO:0051145	Biological Process	smooth muscle cell differentiation	19	41	0.000894198	0.0216101
GO:0002793	Biological Process	positive regulation of peptide secretion	57	168	0.00089695	0.0216265
GO:0009746	Biological Process	response to hexose	35	92	0.000906787	0.0217128
GO:0009749	Biological Process	response to glucose	35	92	0.000906787	0.0217128
GO:0034284	Biological Process	response to monosaccharide	35	92	0.000906787	0.0217128
GO:0018108	Biological Process	peptidyl-tyrosine phosphorylation	112	371	0.000922307	0.0220338
GO:0090100	Biological Process	positive regulation of transmembrane receptor protein serine/threonine kinase signaling pathway	31	79	0.000958239	0.0228399
GO:0010563	Biological Process	negative regulation of phosphorus metabolic process	125	421	0.000979133	0.0232085
GO:0045936	Biological Process	negative regulation of phosphate metabolic process	125	421	0.000979133	0.0232085
GO:0019438	Biological Process	aromatic compound biosynthetic process	976	3900	0.00098039	0.0232085
GO:0050714	Biological Process	positive regulation of protein secretion	54	158	0.000995737	0.0235184
GO:0042326	Biological Process	negative regulation of phosphorylation	98	319	0.000998508	0.0235304
GO:0048608	Biological Process	reproductive structure development	91	293	0.00101736	0.0239207
GO:0030335	Biological Process	positive regulation of cell migration	104	342	0.00104937	0.0246177
GO:0072078	Biological Process	nephron tubule morphogenesis	25	60	0.00105574	0.0247114
GO:0048592	Biological Process	eye morphogenesis	43	120	0.00108034	0.0252304
GO:0098773	Biological Process	skin epidermis development	29	73	0.00109654	0.0255212
GO:0032870	Biological Process	cellular response to hormone stimulus	126	426	0.00109769	0.0255212
GO:0031329	Biological Process	regulation of cellular catabolic process	140	480	0.00112301	0.0259978
GO:0042886	Biological Process	amide transport	330	1233	0.00112318	0.0259978
GO:0071383	Biological Process	cellular response to steroid hormone stimulus	63	191	0.00113362	0.0261557
GO:0050680	Biological Process	negative regulation of epithelial cell proliferation	35	93	0.00113502	0.0261557
GO:0043410	Biological Process	positive regulation of MAPK cascade	103	339	0.00114058	0.0262258
GO:0072171	Biological Process	mesonephric tubule morphogenesis	23	54	0.00115451	0.0264875
GO:0001709	Biological Process	cell fate determination	15	30	0.00117309	0.0266676
GO:0007063	Biological Process	regulation of sister chromatid cohesion	9	14	0.00117772	0.0266676
GO:0021694	Biological Process	cerebellar Purkinje cell layer formation	9	14	0.00117772	0.0266676
GO:0060572	Biological Process	morphogenesis of an epithelial bud	9	14	0.00117772	0.0266676
GO:0060579	Biological Process	ventral spinal cord interneuron fate commitment	9	14	0.00117772	0.0266676
GO:0060581	Biological Process	cell fate commitment involved in pattern specification	9	14	0.00117772	0.0266676
GO:0072358	Biological Process	cardiovascular system development	152	527	0.00118534	0.026782
GO:0009743	Biological Process	response to carbohydrate	37	100	0.00119911	0.0270345
GO:0001657	Biological Process	ureteric bud development	31	80	0.00122253	0.027503
GO:0035051	Biological Process	cardiocyte differentiation	34	90	0.0012279	0.0275578
GO:0051050	Biological Process	positive regulation of transport	156	543	0.00123417	0.0275578
GO:0043616	Biological Process	keratinocyte proliferation	16	33	0.00123537	0.0275578
GO:0032945	Biological Process	negative regulation of mononuclear cell proliferation	21	48	0.00123555	0.0275578
GO:0001701	Biological Process	in utero embryonic development	94	306	0.00125112	0.0278114
GO:0019220	Biological Process	regulation of phosphate metabolic process	330	1235	0.00125493	0.0278114
GO:0051174	Biological Process	regulation of phosphorus metabolic process	330	1235	0.00125493	0.0278114
GO:0035235	Biological Process	ionotropic glutamate receptor signaling pathway	20	45	0.00126451	0.0279643
GO:0030513	Biological Process	positive regulation of BMP signaling pathway	17	36	0.00127157	0.0280608
GO:0051785	Biological Process	positive regulation of nuclear division	19	42	0.00128234	0.0281385
GO:0061951	Biological Process	establishment of protein localization to plasma membrane	19	42	0.00128234	0.0281385
GO:0043954	Biological Process	cellular component maintenance	18	39	0.0012859	0.0281385
GO:0061614	Biological Process	pri-miRNA transcription by RNA polymerase II	18	39	0.0012859	0.0281385
GO:1901215	Biological Process	negative regulation of neuron death	43	121	0.00130645	0.0285247
GO:0043065	Biological Process	positive regulation of apoptotic process	109	363	0.00130903	0.0285247
GO:0050708	Biological Process	regulation of protein secretion	88	284	0.001316	0.0286169
GO:0001649	Biological Process	osteoblast differentiation	47	135	0.001321	0.0286555
GO:0002791	Biological Process	regulation of peptide secretion	92	299	0.00132328	0.0286555
GO:0001678	Biological Process	cellular glucose homeostasis	33	87	0.00132748	0.0286869
GO:0043068	Biological Process	positive regulation of programmed cell death	110	367	0.00133671	0.0288264
GO:0060341	Biological Process	regulation of cellular localization	158	552	0.00136609	0.0293992
GO:0007420	Biological Process	brain development	123	417	0.00139193	0.0298934
GO:0023014	Biological Process	signal transduction by protein phosphorylation	152	529	0.00140406	0.0299835
GO:0048736	Biological Process	appendage development	52	153	0.00140476	0.0299835
GO:0060173	Biological Process	limb development	52	153	0.00140476	0.0299835
GO:0048469	Biological Process	cell maturation	42	118	0.00142561	0.0303664
GO:0042303	Biological Process	molting cycle	32	84	0.00143407	0.0304099
GO:0042633	Biological Process	hair cycle	32	84	0.00143407	0.0304099
GO:0032944	Biological Process	regulation of mononuclear cell proliferation	48	139	0.00143829	0.0304099
GO:0070372	Biological Process	regulation of ERK1 and ERK2 cascade	57	171	0.00143933	0.0304099
GO:0046777	Biological Process	protein autophosphorylation	53	157	0.00150919	0.0318212
GO:0002573	Biological Process	myeloid leukocyte differentiation	51	150	0.00153704	0.0323429
GO:0072163	Biological Process	mesonephric epithelium development	31	81	0.00154791	0.0324407
GO:0072164	Biological Process	mesonephric tubule development	31	81	0.00154791	0.0324407
GO:0007051	Biological Process	spindle organization	47	136	0.00157289	0.032898
GO:0007172	Biological Process	signal complex assembly	8	12	0.00160942	0.0335274
GO:1904706	Biological Process	negative regulation of vascular smooth muscle cell proliferation	8	12	0.00160942	0.0335274
GO:0001944	Biological Process	vasculature development	149	519	0.00161297	0.0335343
GO:0022407	Biological Process	regulation of cell-cell adhesion	85	275	0.00170203	0.0352476
GO:0071417	Biological Process	cellular response to organonitrogen compound	93	305	0.00170215	0.0352476
GO:0006796	Biological Process	phosphate-containing compound metabolic process	835	3326	0.00171574	0.0354434
GO:0070371	Biological Process	ERK1 and ERK2 cascade	60	183	0.00171841	0.0354434
GO:0006082	Biological Process	organic acid metabolic process	231	843	0.00172594	0.0355285
GO:0010951	Biological Process	negative regulation of endopeptidase activity	63	194	0.00174602	0.0358626
GO:0034654	Biological Process	nucleobase-containing compound biosynthetic process	957	3838	0.00174906	0.0358626
GO:0001658	Biological Process	branching involved in ureteric bud morphogenesis	20	46	0.00175641	0.0358721
GO:0021872	Biological Process	forebrain generation of neurons	20	46	0.00175641	0.0358721
GO:0001823	Biological Process	mesonephros development	32	85	0.0017973	0.0366354
GO:0003014	Biological Process	renal system process	25	62	0.00183849	0.0373288
GO:0008593	Biological Process	regulation of Notch signaling pathway	25	62	0.00183849	0.0373288
GO:0048639	Biological Process	positive regulation of developmental growth	41	116	0.00187666	0.0380297
GO:0050796	Biological Process	regulation of insulin secretion	34	92	0.00189687	0.0383647
GO:0072657	Biological Process	protein localization to membrane	98	325	0.00192175	0.0387926
GO:0001568	Biological Process	blood vessel development	142	494	0.00193896	0.0390642
GO:0098876	Biological Process	vesicle-mediated transport to the plasma membrane	24	59	0.00195338	0.0392788
GO:0045785	Biological Process	positive regulation of cell adhesion	86	280	0.00196702	0.0394768
GO:0001894	Biological Process	tissue homeostasis	50	148	0.00197873	0.0396355
GO:0002931	Biological Process	response to ischemia	11	20	0.00201028	0.0401902
GO:1903530	Biological Process	regulation of secretion by cell	130	448	0.00202144	0.0403359
GO:0001525	Biological Process	angiogenesis	106	356	0.00204581	0.0407441
GO:0003007	Biological Process	heart morphogenesis	58	177	0.00205764	0.0408677
GO:0006793	Biological Process	phosphorus metabolic process	838	3344	0.00205986	0.0408677
GO:0000165	Biological Process	MAPK cascade	150	526	0.00208334	0.0412548
GO:0044260	Biological Process	cellular macromolecule metabolic process	2023	8379	0.00214276	0.0420464
GO:0014857	Biological Process	regulation of skeletal muscle cell proliferation	7	10	0.00214753	0.0420464
GO:0021521	Biological Process	ventral spinal cord interneuron specification	7	10	0.00214753	0.0420464
GO:0060573	Biological Process	cell fate specification involved in pattern specification	7	10	0.00214753	0.0420464
GO:0060601	Biological Process	lateral sprouting from an epithelium	7	10	0.00214753	0.0420464
GO:1900273	Biological Process	positive regulation of long-term synaptic potentiation	7	10	0.00214753	0.0420464
GO:1904951	Biological Process	positive regulation of establishment of protein localization	78	251	0.00218404	0.0426809
GO:0046887	Biological Process	positive regulation of hormone secretion	26	66	0.00222994	0.0434963
GO:0010506	Biological Process	regulation of autophagy	57	174	0.00225194	0.0438433
GO:0048562	Biological Process	embryonic organ morphogenesis	72	229	0.00226137	0.0439449
GO:0021697	Biological Process	cerebellar cortex formation	12	23	0.00229009	0.0444202
GO:0051046	Biological Process	regulation of secretion	137	477	0.00237726	0.0460252
GO:0042475	Biological Process	odontogenesis of dentin-containing tooth	25	63	0.00238792	0.0461459
GO:0006469	Biological Process	negative regulation of protein kinase activity	53	160	0.00240573	0.0463944
GO:0051347	Biological Process	positive regulation of transferase activity	116	396	0.00241313	0.0463944
GO:0050670	Biological Process	regulation of lymphocyte proliferation	46	135	0.00241415	0.0463944
GO:0021510	Biological Process	spinal cord development	31	83	0.00242804	0.0465755
GO:2001233	Biological Process	regulation of apoptotic signaling pathway	82	267	0.00246847	0.0472639
GO:1903037	Biological Process	regulation of leukocyte cell-cell adhesion	65	204	0.00251441	0.0480552
GO:0034754	Biological Process	cellular hormone metabolic process	24	60	0.00255181	0.0486807
GO:0061005	Biological Process	cell differentiation involved in kidney development	18	41	0.00257654	0.0490626
GO:0043001	Biological Process	Golgi to plasma membrane protein transport	14	29	0.00260114	0.0493506
GO:0051926	Biological Process	negative regulation of calcium ion transport	14	29	0.00260114	0.0493506
GO:0010721	Biological Process	negative regulation of cell development	63	197	0.00263218	0.0497595
GO:0030510	Biological Process	regulation of BMP signaling pathway	30	80	0.00263369	0.0497595
GO:0045665	Biological Process	negative regulation of neuron differentiation	45	132	0.00264318	0.0497595
GO:0021696	Biological Process	cerebellar cortex morphogenesis	15	32	0.00265788	0.0497595
GO:0051180	Biological Process	vitamin transport	15	32	0.00265788	0.0497595
GO:0010718	Biological Process	positive regulation of epithelial to mesenchymal transition	16	35	0.00266569	0.0497595
GO:0021879	Biological Process	forebrain neuron differentiation	16	35	0.00266569	0.0497595
GO:0045840	Biological Process	positive regulation of mitotic nuclear division	16	35	0.00266569	0.0497595
GO:1902893	Biological Process	regulation of pri-miRNA transcription by RNA polymerase II	16	35	0.00266569	0.0497595
GO:0005488	Molecular Function	binding	4289	17649	3.20572e-18	7.71296e-15
GO:0098772	Molecular Function	molecular function regulator	496	1711	1.08486e-09	1.30509e-06
GO:0043565	Molecular Function	sequence-specific DNA binding	319	1036	1.76492e-09	1.41547e-06
GO:0005515	Molecular Function	protein binding	2425	9750	2.44801e-09	1.47248e-06
GO:0005102	Molecular Function	signaling receptor binding	366	1227	6.59396e-09	3.17301e-06
GO:0030545	Molecular Function	receptor regulator activity	165	489	2.65314e-08	1.06391e-05
GO:0048018	Molecular Function	receptor ligand activity	157	466	6.39657e-08	2.19859e-05
GO:0005539	Molecular Function	glycosaminoglycan binding	63	155	6.33828e-07	0.000190624
GO:0000976	Molecular Function	transcription regulatory region sequence-specific DNA binding	188	600	1.11644e-06	0.00029846
GO:0042802	Molecular Function	identical protein binding	353	1235	1.38822e-06	0.000334007
GO:1990837	Molecular Function	sequence-specific double-stranded DNA binding	192	620	2.0393e-06	0.000444161
GO:0005179	Molecular Function	hormone activity	55	134	2.21527e-06	0.000444161
GO:0000987	Molecular Function	proximal promoter sequence-specific DNA binding	146	453	3.19238e-06	0.000590835
GO:1901681	Molecular Function	sulfur compound binding	63	162	3.73143e-06	0.000641273
GO:0001664	Molecular Function	G protein-coupled receptor binding	65	169	4.08928e-06	0.000655921
GO:0000981	Molecular Function	DNA-binding transcription factor activity, RNA polymerase II-specific	184	599	5.75023e-06	0.00078571
GO:0001067	Molecular Function	regulatory region nucleic acid binding	203	671	5.87813e-06	0.00078571
GO:0044212	Molecular Function	transcription regulatory region DNA binding	203	671	5.87813e-06	0.00078571
GO:0031406	Molecular Function	carboxylic acid binding	58	150	1.0883e-05	0.00137813
GO:0005328	Molecular Function	neurotransmitter:sodium symporter activity	23	43	1.3466e-05	0.00146118
GO:0005326	Molecular Function	neurotransmitter transporter activity	28	57	1.36456e-05	0.00146118
GO:0043177	Molecular Function	organic acid binding	58	151	1.37521e-05	0.00146118
GO:0003690	Molecular Function	double-stranded DNA binding	205	687	1.39681e-05	0.00146118
GO:0000977	Molecular Function	RNA polymerase II regulatory region sequence-specific DNA binding	171	565	3.01744e-05	0.00287276
GO:0001012	Molecular Function	RNA polymerase II regulatory region DNA binding	171	565	3.01744e-05	0.00287276
GO:0030234	Molecular Function	enzyme regulator activity	255	889	3.1044e-05	0.00287276
GO:0019842	Molecular Function	vitamin binding	60	163	4.36871e-05	0.00385206
GO:0015294	Molecular Function	solute:cation symporter activity	40	97	4.48287e-05	0.00385206
GO:0015020	Molecular Function	glucuronosyltransferase activity	22	43	5.11519e-05	0.00424385
GO:0000978	Molecular Function	RNA polymerase II proximal promoter sequence-specific DNA binding	134	434	7.79623e-05	0.00625258
GO:0008009	Molecular Function	chemokine activity	24	50	8.88331e-05	0.0068946
GO:0004591	Molecular Function	oxoglutarate dehydrogenase (succinyl-transferring) activity	6	6	0.000146015	0.0109785
GO:0015370	Molecular Function	solute:sodium symporter activity	29	67	0.000176608	0.0128763
GO:0030976	Molecular Function	thiamine pyrophosphate binding	9	12	0.00019408	0.0134456
GO:0042803	Molecular Function	protein homodimerization activity	140	465	0.000195592	0.0134456
GO:0003700	Molecular Function	DNA-binding transcription factor activity	314	1148	0.000206018	0.0137688
GO:0042500	Molecular Function	aspartic endopeptidase activity, intramembrane cleaving	7	8	0.000214158	0.013845
GO:0004867	Molecular Function	serine-type endopeptidase inhibitor activity	36	90	0.000218666	0.013845
GO:0004713	Molecular Function	protein tyrosine kinase activity	72	215	0.000262746	0.0162094
GO:0042379	Molecular Function	chemokine receptor binding	25	56	0.000270791	0.0162881
GO:0004114	Molecular Function	3',5'-cyclic-nucleotide phosphodiesterase activity	26	60	0.000366942	0.0215332
GO:0034483	Molecular Function	heparan sulfate sulfotransferase activity	10	15	0.000379101	0.0217171
GO:0008201	Molecular Function	heparin binding	38	99	0.000397749	0.0222554
GO:0008083	Molecular Function	growth factor activity	50	140	0.000415571	0.0227242
GO:0001228	Molecular Function	DNA-binding transcription activator activity, RNA polymerase II-specific	105	340	0.000431774	0.0230855
GO:0043168	Molecular Function	anion binding	969	3873	0.000489344	0.0255948
GO:0140110	Molecular Function	transcription regulator activity	391	1475	0.000532555	0.0272623
GO:0015293	Molecular Function	symporter activity	43	118	0.00063018	0.0306299
GO:0004816	Molecular Function	asparagine-tRNA ligase activity	5	5	0.000636531	0.0306299
GO:0016743	Molecular Function	carboxyl- or carbamoyltransferase activity	5	5	0.000636531	0.0306299
GO:0004866	Molecular Function	endopeptidase inhibitor activity	53	153	0.000658602	0.0310705
GO:0004112	Molecular Function	cyclic-nucleotide phosphodiesterase activity	26	63	0.000902856	0.0417745
GO:0043167	Molecular Function	ion binding	1835	7583	0.000960277	0.0435556
GO:0004857	Molecular Function	enzyme inhibitor activity	93	302	0.000977557	0.0435556
GO:0061135	Molecular Function	endopeptidase regulator activity	54	159	0.000999224	0.0437115
GO:0060589	Molecular Function	nucleoside-triphosphatase regulator activity	109	363	0.00103342	0.0444002
GO:0030414	Molecular Function	peptidase inhibitor activity	56	167	0.00114643	0.04801
GO:0030246	Molecular Function	carbohydrate binding	83	266	0.00115735	0.04801
GO:0001227	Molecular Function	DNA-binding transcription repressor activity, RNA polymerase II-specific	62	189	0.00120913	0.0493079
GO:0005576	Cellular Component	extracellular region	509	1556	1.0244e-18	1.26309e-15
GO:0005615	Cellular Component	extracellular space	257	755	7.08709e-12	4.36919e-09
GO:0044421	Cellular Component	extracellular region part	316	991	1.79795e-10	7.38959e-08
GO:0045202	Cellular Component	synapse	216	733	5.80035e-05	0.0178796
GO:0044459	Cellular Component	plasma membrane part	436	1607	0.000127054	0.0287623
GO:0099503	Cellular Component	secretory vesicle	80	236	0.000139962	0.0287623
