# Supplementary material for: Transcriptome Analysis of miRNAs Involved in the Myogenic Differentiation of Goat Skeletal Muscle Satellite Cells
Source: Cells. 2026 Mar 13;15(6):519. doi: 10.3390/cells15060519 (PMC13025608; doi:10.3390/cells15060519)
Supplement: Supplementary file 1 [file cells-15-00519-s001.zip › Supplement S6. Significantly enriched GO terms for DM1 vs DM5.xlsx]

## Sheet: Supplement 8
Supplement 6. Significantly enriched GO terms for DM1 vs DM5
GO ID	class	Description	DM1 vs DM5	All (21279)	pvalue	p.adjust
GO:0032502	Biological Process	developmental process	1141	4095	1.97184e-16	1.76342e-12
GO:0048522	Biological Process	positive regulation of cellular process	1059	3778	6.07273e-16	1.76342e-12
GO:0009653	Biological Process	anatomical structure morphogenesis	566	1843	6.17469e-16	1.76342e-12
GO:0048856	Biological Process	anatomical structure development	1084	3880	6.77978e-16	1.76342e-12
GO:0048731	Biological Process	system development	902	3162	1.68088e-15	3.49758e-12
GO:0048518	Biological Process	positive regulation of biological process	1174	4275	7.4775e-15	1.2966e-11
GO:0007275	Biological Process	multicellular organism development	979	3490	9.64962e-15	1.43421e-11
GO:0009888	Biological Process	tissue development	416	1311	3.32557e-14	4.3249e-11
GO:0007166	Biological Process	cell surface receptor signaling pathway	630	2144	2.16014e-13	2.49712e-10
GO:0008283	Biological Process	cell proliferation	400	1267	2.47623e-13	2.57627e-10
GO:0048513	Biological Process	animal organ development	648	2222	4.57948e-13	4.33135e-10
GO:0009893	Biological Process	positive regulation of metabolic process	718	2503	8.00608e-13	6.94127e-10
GO:0070887	Biological Process	cellular response to chemical stimulus	591	2016	2.16947e-12	1.73624e-09
GO:0048583	Biological Process	regulation of response to stimulus	774	2741	3.1521e-12	2.34246e-09
GO:0031325	Biological Process	positive regulation of cellular metabolic process	670	2332	4.00966e-12	2.7811e-09
GO:0010033	Biological Process	response to organic substance	554	1880	4.60827e-12	2.99652e-09
GO:0030154	Biological Process	cell differentiation	738	2604	5.23311e-12	3.20266e-09
GO:0050793	Biological Process	regulation of developmental process	530	1790	6.16747e-12	3.5648e-09
GO:0071310	Biological Process	cellular response to organic substance	477	1592	1.16331e-11	6.37002e-09
GO:0048869	Biological Process	cellular developmental process	770	2742	1.24753e-11	6.48965e-09
GO:0010604	Biological Process	positive regulation of macromolecule metabolic process	665	2331	2.04237e-11	1.01185e-08
GO:0042127	Biological Process	regulation of cell proliferation	332	1054	4.13648e-11	1.95618e-08
GO:0051173	Biological Process	positive regulation of nitrogen compound metabolic process	638	2237	5.99774e-11	2.71306e-08
GO:0048523	Biological Process	negative regulation of cellular process	926	3398	9.92077e-11	4.30065e-08
GO:0060429	Biological Process	epithelium development	259	792	1.09121e-10	4.54119e-08
GO:0009719	Biological Process	response to endogenous stimulus	303	959	2.11338e-10	8.45676e-08
GO:0045595	Biological Process	regulation of cell differentiation	362	1181	2.2786e-10	8.7802e-08
GO:2000026	Biological Process	regulation of multicellular organismal development	419	1399	2.49927e-10	9.28658e-08
GO:0009966	Biological Process	regulation of signal transduction	595	2092	4.84254e-10	1.7373e-07
GO:0051239	Biological Process	regulation of multicellular organismal process	606	2138	5.956e-10	2.06554e-07
GO:0048519	Biological Process	negative regulation of biological process	1012	3777	6.41978e-10	2.15456e-07
GO:0071495	Biological Process	cellular response to endogenous stimulus	284	900	9.1818e-10	2.98523e-07
GO:0023051	Biological Process	regulation of signaling	664	2377	1.16518e-09	3.67348e-07
GO:0010646	Biological Process	regulation of cell communication	655	2345	1.57136e-09	4.80836e-07
GO:0007399	Biological Process	nervous system development	438	1493	1.94935e-09	5.79458e-07
GO:0010817	Biological Process	regulation of hormone levels	121	323	2.47091e-09	7.14092e-07
GO:0014033	Biological Process	neural crest cell differentiation	33	55	4.00707e-09	1.12675e-06
GO:0051094	Biological Process	positive regulation of developmental process	290	938	6.03371e-09	1.61698e-06
GO:0010648	Biological Process	negative regulation of cell communication	282	908	6.06135e-09	1.61698e-06
GO:0023057	Biological Process	negative regulation of signaling	283	912	6.24242e-09	1.62365e-06
GO:0048468	Biological Process	cell development	429	1472	7.15191e-09	1.81484e-06
GO:0048729	Biological Process	tissue morphogenesis	155	446	7.52008e-09	1.86283e-06
GO:0031328	Biological Process	positive regulation of cellular biosynthetic process	417	1431	1.20131e-08	2.85295e-06
GO:0031323	Biological Process	regulation of cellular metabolic process	1341	5192	1.20655e-08	2.85295e-06
GO:0008285	Biological Process	negative regulation of cell proliferation	153	442	1.26824e-08	2.9124e-06
GO:0048762	Biological Process	mesenchymal cell differentiation	64	145	1.28768e-08	2.9124e-06
GO:0009891	Biological Process	positive regulation of biosynthetic process	420	1445	1.48527e-08	3.28782e-06
GO:0009968	Biological Process	negative regulation of signal transduction	268	864	1.65437e-08	3.58585e-06
GO:0048585	Biological Process	negative regulation of response to stimulus	335	1119	1.84332e-08	3.91387e-06
GO:0051240	Biological Process	positive regulation of multicellular organismal process	349	1176	2.56576e-08	5.33883e-06
GO:0061448	Biological Process	connective tissue development	80	199	3.71424e-08	7.57706e-06
GO:0050790	Biological Process	regulation of catalytic activity	500	1772	4.40865e-08	8.8207e-06
GO:0010557	Biological Process	positive regulation of macromolecule biosynthetic process	399	1376	4.68954e-08	9.20566e-06
GO:0019222	Biological Process	regulation of metabolic process	1410	5516	6.61603e-08	1.25125e-05
GO:0010628	Biological Process	positive regulation of gene expression	409	1419	6.66007e-08	1.25125e-05
GO:0009887	Biological Process	animal organ morphogenesis	225	715	6.73493e-08	1.25125e-05
GO:0014031	Biological Process	mesenchymal cell development	30	52	7.12071e-08	1.29767e-05
GO:0006928	Biological Process	movement of cell or subcellular component	420	1463	7.23423e-08	1.29767e-05
GO:0045597	Biological Process	positive regulation of cell differentiation	204	638	7.41557e-08	1.30765e-05
GO:0007155	Biological Process	cell adhesion	317	1064	7.58787e-08	1.3156e-05
GO:0022610	Biological Process	biological adhesion	318	1068	7.71352e-08	1.3156e-05
GO:0008219	Biological Process	cell death	380	1308	8.00899e-08	1.34396e-05
GO:1902680	Biological Process	positive regulation of RNA biosynthetic process	354	1209	9.55095e-08	1.55263e-05
GO:1903508	Biological Process	positive regulation of nucleic acid-templated transcription	354	1209	9.55095e-08	1.55263e-05
GO:0051254	Biological Process	positive regulation of RNA metabolic process	369	1268	1.02862e-07	1.64643e-05
GO:0014032	Biological Process	neural crest cell development	28	48	1.40414e-07	2.21343e-05
GO:0065009	Biological Process	regulation of molecular function	609	2224	1.51062e-07	2.34574e-05
GO:0016477	Biological Process	cell migration	296	991	1.6098e-07	2.46299e-05
GO:0002009	Biological Process	morphogenesis of an epithelium	128	369	1.67042e-07	2.50406e-05
GO:0006357	Biological Process	regulation of transcription by RNA polymerase II	421	1477	1.68478e-07	2.50406e-05
GO:0065007	Biological Process	biological regulation	2912	12007	1.79531e-07	2.63076e-05
GO:0006915	Biological Process	apoptotic process	348	1196	2.45117e-07	3.54194e-05
GO:0006366	Biological Process	transcription by RNA polymerase II	439	1553	2.53918e-07	3.61886e-05
GO:0035295	Biological Process	tube development	235	764	2.66344e-07	3.74465e-05
GO:0065008	Biological Process	regulation of biological quality	739	2760	2.74518e-07	3.80811e-05
GO:0045935	Biological Process	positive regulation of nucleobase-containing compound metabolic process	401	1405	2.90222e-07	3.97298e-05
GO:0045893	Biological Process	positive regulation of transcription, DNA-templated	329	1125	3.13716e-07	4.23884e-05
GO:0051171	Biological Process	regulation of nitrogen compound metabolic process	1274	4979	3.30346e-07	4.40631e-05
GO:0012501	Biological Process	programmed cell death	355	1227	3.43034e-07	4.51763e-05
GO:0060255	Biological Process	regulation of macromolecule metabolic process	1321	5178	3.57108e-07	4.64419e-05
GO:0080090	Biological Process	regulation of primary metabolic process	1296	5075	3.91622e-07	5.03017e-05
GO:0007267	Biological Process	cell-cell signaling	286	963	4.52224e-07	5.73773e-05
GO:0030073	Biological Process	insulin secretion	55	129	5.24861e-07	6.5791e-05
GO:0022008	Biological Process	neurogenesis	321	1100	5.44556e-07	6.74472e-05
GO:0048864	Biological Process	stem cell development	29	53	5.51097e-07	6.74543e-05
GO:0023056	Biological Process	positive regulation of signaling	335	1156	6.30092e-07	7.62265e-05
GO:0050896	Biological Process	response to stimulus	1984	8010	6.55043e-07	7.83341e-05
GO:0040011	Biological Process	locomotion	360	1255	7.1297e-07	8.41393e-05
GO:0040007	Biological Process	growth	190	604	7.19762e-07	8.41393e-05
GO:0030182	Biological Process	neuron differentiation	267	896	8.09652e-07	9.35958e-05
GO:0007389	Biological Process	pattern specification process	115	333	8.9126e-07	0.000101897
GO:0048699	Biological Process	generation of neurons	296	1009	9.27924e-07	0.000104936
GO:0030072	Biological Process	peptide hormone secretion	64	160	1.00991e-06	0.000112979
GO:0060485	Biological Process	mesenchyme development	70	180	1.11193e-06	0.000122739
GO:0002790	Biological Process	peptide secretion	132	395	1.1281e-06	0.000122739
GO:0010647	Biological Process	positive regulation of cell communication	332	1151	1.13254e-06	0.000122739
GO:0000902	Biological Process	cell morphogenesis	204	661	1.25913e-06	0.000134607
GO:0010941	Biological Process	regulation of cell death	307	1055	1.26792e-06	0.000134607
GO:0032989	Biological Process	cellular component morphogenesis	221	726	1.39274e-06	0.000146365
GO:0001656	Biological Process	metanephros development	35	72	1.63161e-06	0.000169752
GO:0043085	Biological Process	positive regulation of catalytic activity	298	1025	1.97694e-06	0.000203645
GO:0009306	Biological Process	protein secretion	124	370	1.997e-06	0.000203694
GO:0032940	Biological Process	secretion by cell	206	673	2.08994e-06	0.000209522
GO:0031326	Biological Process	regulation of cellular biosynthetic process	944	3641	2.09442e-06	0.000209522
GO:0048646	Biological Process	anatomical structure formation involved in morphogenesis	239	799	2.24625e-06	0.000222571
GO:0043583	Biological Process	ear development	66	170	2.37765e-06	0.000232273
GO:0031324	Biological Process	negative regulation of cellular metabolic process	508	1859	2.38882e-06	0.000232273
GO:0060284	Biological Process	regulation of cell development	183	588	2.44906e-06	0.000235926
GO:0048870	Biological Process	cell motility	314	1090	2.51204e-06	0.000236198
GO:0051674	Biological Process	localization of cell	314	1090	2.51204e-06	0.000236198
GO:0009889	Biological Process	regulation of biosynthetic process	952	3678	2.51999e-06	0.000236198
GO:0032879	Biological Process	regulation of localization	517	1897	2.68732e-06	0.000249633
GO:0045596	Biological Process	negative regulation of cell differentiation	149	463	2.76568e-06	0.000254639
GO:0003002	Biological Process	regionalization	98	280	2.86544e-06	0.000261509
GO:0048589	Biological Process	developmental growth	145	449	3.02411e-06	0.00027359
GO:0001501	Biological Process	skeletal system development	128	389	3.96581e-06	0.000355692
GO:0070848	Biological Process	response to growth factor	152	477	4.09216e-06	0.000360109
GO:0051093	Biological Process	negative regulation of developmental process	202	664	4.09887e-06	0.000360109
GO:0061061	Biological Process	muscle structure development	137	422	4.1189e-06	0.000360109
GO:0051216	Biological Process	cartilage development	61	156	4.29458e-06	0.00037234
GO:0023061	Biological Process	signal release	103	300	4.33314e-06	0.000372578
GO:0035239	Biological Process	tube morphogenesis	189	616	4.62107e-06	0.000394079
GO:0051336	Biological Process	regulation of hydrolase activity	306	1066	4.65975e-06	0.000394147
GO:0001503	Biological Process	ossification	92	262	4.8731e-06	0.00040513
GO:0046879	Biological Process	hormone secretion	74	200	4.88313e-06	0.00040513
GO:0060548	Biological Process	negative regulation of cell death	187	609	4.90641e-06	0.00040513
GO:0072001	Biological Process	renal system development	78	214	5.27308e-06	0.000429617
GO:0044093	Biological Process	positive regulation of molecular function	357	1268	5.28556e-06	0.000429617
GO:0000122	Biological Process	negative regulation of transcription by RNA polymerase II	181	588	5.86529e-06	0.000471263
GO:0051172	Biological Process	negative regulation of nitrogen compound metabolic process	473	1732	5.88852e-06	0.000471263
GO:0009790	Biological Process	embryo development	239	809	6.03976e-06	0.000479677
GO:0001755	Biological Process	neural crest cell migration	18	29	7.30634e-06	0.000575872
GO:0042981	Biological Process	regulation of apoptotic process	280	970	7.43088e-06	0.000581285
GO:0051241	Biological Process	negative regulation of multicellular organismal process	241	819	7.52294e-06	0.000584094
GO:0071772	Biological Process	response to BMP	52	129	7.71042e-06	0.000589847
GO:0071773	Biological Process	cellular response to BMP stimulus	52	129	7.71042e-06	0.000589847
GO:0048584	Biological Process	positive regulation of response to stimulus	410	1485	8.47899e-06	0.000641711
GO:0043547	Biological Process	positive regulation of GTPase activity	135	420	8.51174e-06	0.000641711
GO:0071363	Biological Process	cellular response to growth factor stimulus	148	468	8.5867e-06	0.000642705
GO:0043067	Biological Process	regulation of programmed cell death	284	989	9.94354e-06	0.000738316
GO:0030178	Biological Process	negative regulation of Wnt signaling pathway	52	130	1.0006e-05	0.000738316
GO:0007423	Biological Process	sensory organ development	133	415	1.16403e-05	0.000852857
GO:0071407	Biological Process	cellular response to organic cyclic compound	116	353	1.17603e-05	0.000855621
GO:0051960	Biological Process	regulation of nervous system development	178	583	1.19015e-05	0.000859882
GO:0048645	Biological Process	animal organ formation	27	54	1.28286e-05	0.000920476
GO:0120039	Biological Process	plasma membrane bounded cell projection morphogenesis	130	405	1.33385e-05	0.000941475
GO:0009896	Biological Process	positive regulation of catabolic process	96	282	1.33579e-05	0.000941475
GO:0009914	Biological Process	hormone transport	74	205	1.33928e-05	0.000941475
GO:0043087	Biological Process	regulation of GTPase activity	151	483	1.38373e-05	0.000966195
GO:0046903	Biological Process	secretion	225	764	1.41196e-05	0.000979334
GO:0043066	Biological Process	negative regulation of apoptotic process	168	547	1.43833e-05	0.000986305
GO:2000112	Biological Process	regulation of cellular macromolecule biosynthetic process	881	3420	1.44097e-05	0.000986305
GO:0010556	Biological Process	regulation of macromolecule biosynthetic process	909	3537	1.4778e-05	0.00100139
GO:0014070	Biological Process	response to organic cyclic compound	139	439	1.48408e-05	0.00100139
GO:0045892	Biological Process	negative regulation of transcription, DNA-templated	244	838	1.49189e-05	0.00100139
GO:0007167	Biological Process	enzyme linked receptor protein signaling pathway	223	757	1.50932e-05	0.0010066
GO:0007417	Biological Process	central nervous system development	175	574	1.53866e-05	0.00101963
GO:0032990	Biological Process	cell part morphogenesis	134	421	1.57743e-05	0.00103871
GO:0030855	Biological Process	epithelial cell differentiation	131	410	1.58927e-05	0.00103993
GO:0048858	Biological Process	cell projection morphogenesis	130	407	1.73821e-05	0.00113027
GO:0001822	Biological Process	kidney development	73	203	1.77166e-05	0.00114487
GO:0090596	Biological Process	sensory organ morphogenesis	75	210	1.80327e-05	0.0011581
GO:0072073	Biological Process	kidney epithelium development	46	113	1.86653e-05	0.00119137
GO:1903507	Biological Process	negative regulation of nucleic acid-templated transcription	251	868	1.91721e-05	0.00121504
GO:0071705	Biological Process	nitrogen compound transport	397	1445	1.92697e-05	0.00121504
GO:0051252	Biological Process	regulation of RNA metabolic process	863	3352	1.96828e-05	0.00123361
GO:0009890	Biological Process	negative regulation of biosynthetic process	307	1088	2.01945e-05	0.00125647
GO:0008284	Biological Process	positive regulation of cell proliferation	173	569	2.03588e-05	0.00125647
GO:1903506	Biological Process	regulation of nucleic acid-templated transcription	818	3166	2.0426e-05	0.00125647
GO:0009967	Biological Process	positive regulation of signal transduction	297	1049	2.08184e-05	0.00125647
GO:1902679	Biological Process	negative regulation of RNA biosynthetic process	251	869	2.09197e-05	0.00125647
GO:0051345	Biological Process	positive regulation of hydrolase activity	184	611	2.09503e-05	0.00125647
GO:0009725	Biological Process	response to hormone	149	479	2.09716e-05	0.00125647
GO:0006355	Biological Process	regulation of transcription, DNA-templated	800	3092	2.1014e-05	0.00125647
GO:0009892	Biological Process	negative regulation of metabolic process	555	2085	2.12447e-05	0.00125647
GO:2001141	Biological Process	regulation of RNA biosynthetic process	819	3171	2.12552e-05	0.00125647
GO:0061326	Biological Process	renal tubule development	35	79	2.17393e-05	0.00127206
GO:0048812	Biological Process	neuron projection morphogenesis	126	394	2.18094e-05	0.00127206
GO:0016043	Biological Process	cellular component organization	1169	4635	2.19834e-05	0.00127206
GO:0051247	Biological Process	positive regulation of protein metabolic process	309	1097	2.2008e-05	0.00127206
GO:0048568	Biological Process	embryonic organ development	110	336	2.33944e-05	0.00134065
GO:0006935	Biological Process	chemotaxis	131	413	2.34523e-05	0.00134065
GO:0007178	Biological Process	transmembrane receptor protein serine/threonine kinase signaling pathway	100	300	2.39126e-05	0.00135949
GO:0006468	Biological Process	protein phosphorylation	513	1917	2.49928e-05	0.00141318
GO:1901701	Biological Process	cellular response to oxygen-containing compound	183	609	2.52815e-05	0.00142178
GO:0050673	Biological Process	epithelial cell proliferation	94	279	2.59006e-05	0.00144877
GO:0001763	Biological Process	morphogenesis of a branching structure	61	164	2.64926e-05	0.00146085
GO:0001667	Biological Process	ameboidal-type cell migration	92	272	2.64931e-05	0.00146085
GO:0042330	Biological Process	taxis	131	414	2.6641e-05	0.00146085
GO:0035773	Biological Process	insulin secretion involved in cellular response to glucose stimulus	25	50	2.66784e-05	0.00146085
GO:0061036	Biological Process	positive regulation of cartilage development	18	31	2.68528e-05	0.00146271
GO:0032880	Biological Process	regulation of protein localization	192	644	2.70254e-05	0.00146444
GO:0098609	Biological Process	cell-cell adhesion	188	629	2.78169e-05	0.00149952
GO:0010605	Biological Process	negative regulation of macromolecule metabolic process	510	1907	2.83694e-05	0.00152142
GO:0044092	Biological Process	negative regulation of molecular function	232	799	2.93229e-05	0.00156449
GO:0030866	Biological Process	cortical actin cytoskeleton organization	27	56	2.97654e-05	0.00158
GO:0009953	Biological Process	dorsal/ventral pattern formation	35	80	3.01703e-05	0.00159336
GO:0030865	Biological Process	cortical cytoskeleton organization	28	59	3.07727e-05	0.00161607
GO:0001655	Biological Process	urogenital system development	83	241	3.09685e-05	0.00161607
GO:0045944	Biological Process	positive regulation of transcription by RNA polymerase II	247	858	3.10662e-05	0.00161607
GO:0045664	Biological Process	regulation of neuron differentiation	123	386	3.25305e-05	0.00168382
GO:0051253	Biological Process	negative regulation of RNA metabolic process	266	933	3.30299e-05	0.0017012
GO:2000826	Biological Process	regulation of heart morphogenesis	19	34	3.36954e-05	0.00172693
GO:0019219	Biological Process	regulation of nucleobase-containing compound metabolic process	911	3565	3.52461e-05	0.00179755
GO:0072359	Biological Process	circulatory system development	217	743	3.54684e-05	0.00180007
GO:0031331	Biological Process	positive regulation of cellular catabolic process	83	242	3.66444e-05	0.00185072
GO:0030155	Biological Process	regulation of cell adhesion	149	484	3.75806e-05	0.00188883
GO:0072009	Biological Process	nephron epithelium development	37	87	3.86209e-05	0.00193179
GO:0043069	Biological Process	negative regulation of programmed cell death	170	564	4.02452e-05	0.0020034
GO:0040012	Biological Process	regulation of locomotion	200	679	4.11496e-05	0.00203867
GO:0050794	Biological Process	regulation of cellular process	2580	10709	4.23938e-05	0.00208299
GO:0050789	Biological Process	regulation of biological process	2725	11342	4.24445e-05	0.00208299
GO:0071702	Biological Process	organic substance transport	488	1825	4.33895e-05	0.00211936
GO:0031401	Biological Process	positive regulation of protein modification process	228	788	4.37883e-05	0.00212885
GO:0051246	Biological Process	regulation of protein metabolic process	539	2033	4.43258e-05	0.00214496
GO:0006029	Biological Process	proteoglycan metabolic process	28	60	4.51246e-05	0.00216918
GO:0022603	Biological Process	regulation of anatomical structure morphogenesis	200	680	4.52433e-05	0.00216918
GO:0016310	Biological Process	phosphorylation	609	2320	4.55478e-05	0.00217376
GO:0060560	Biological Process	developmental growth involved in morphogenesis	56	150	4.92003e-05	0.00233735
GO:0040008	Biological Process	regulation of growth	121	382	5.03381e-05	0.00237108
GO:0032270	Biological Process	positive regulation of cellular protein metabolic process	287	1021	5.0511e-05	0.00237108
GO:0006351	Biological Process	transcription, DNA-templated	831	3240	5.0594e-05	0.00237108
GO:0051179	Biological Process	localization	1378	5541	5.10797e-05	0.00238311
GO:0016055	Biological Process	Wnt signaling pathway	109	338	5.14963e-05	0.00239182
GO:0042481	Biological Process	regulation of odontogenesis	14	22	5.25844e-05	0.0024315
GO:0010508	Biological Process	positive regulation of autophagy	36	85	5.43038e-05	0.0024999
GO:0031327	Biological Process	negative regulation of cellular biosynthetic process	300	1074	5.68516e-05	0.00260566
GO:0033002	Biological Process	muscle cell proliferation	44	111	6.01528e-05	0.00274487
GO:0032268	Biological Process	regulation of cellular protein metabolic process	506	1905	6.36221e-05	0.0028887
GO:0048545	Biological Process	response to steroid hormone	73	210	6.40739e-05	0.0028887
GO:0006836	Biological Process	neurotransmitter transport	69	196	6.41378e-05	0.0028887
GO:0007218	Biological Process	neuropeptide signaling pathway	28	61	6.52449e-05	0.00290091
GO:0010562	Biological Process	positive regulation of phosphorus metabolic process	207	711	6.52454e-05	0.00290091
GO:0045937	Biological Process	positive regulation of phosphate metabolic process	207	711	6.52454e-05	0.00290091
GO:0040017	Biological Process	positive regulation of locomotion	118	373	6.57721e-05	0.00291189
GO:0031175	Biological Process	neuron projection development	181	611	6.67139e-05	0.00292891
GO:0097659	Biological Process	nucleic acid-templated transcription	847	3313	6.67403e-05	0.00292891
GO:0000904	Biological Process	cell morphogenesis involved in differentiation	141	459	6.70013e-05	0.00292891
GO:0010558	Biological Process	negative regulation of macromolecule biosynthetic process	288	1029	6.85197e-05	0.00298276
GO:0072659	Biological Process	protein localization to plasma membrane	66	186	6.95905e-05	0.00301675
GO:0048268	Biological Process	clathrin coat assembly	13	20	7.13293e-05	0.00307929
GO:0048754	Biological Process	branching morphogenesis of an epithelial tube	48	125	7.35529e-05	0.00316054
GO:1902531	Biological Process	regulation of intracellular signal transduction	327	1185	7.38188e-05	0.00316054
GO:0198738	Biological Process	cell-cell signaling by wnt	109	341	7.70079e-05	0.00328356
GO:0008104	Biological Process	protein localization	476	1787	8.01372e-05	0.00340305
GO:1901700	Biological Process	response to oxygen-containing compound	231	807	8.18216e-05	0.00346046
GO:0030111	Biological Process	regulation of Wnt signaling pathway	79	233	8.62382e-05	0.00363248
GO:0032774	Biological Process	RNA biosynthetic process	848	3324	8.92039e-05	0.00374225
GO:0051270	Biological Process	regulation of cellular component movement	197	676	9.13546e-05	0.00381708
GO:0035556	Biological Process	intracellular signal transduction	561	2137	9.30102e-05	0.00387071
GO:0060537	Biological Process	muscle tissue development	93	284	9.47943e-05	0.00392924
GO:0060562	Biological Process	epithelial tube morphogenesis	83	248	9.63012e-05	0.00397586
GO:0050767	Biological Process	regulation of neurogenesis	152	504	9.73799e-05	0.00400451
GO:0060612	Biological Process	adipose tissue development	16	28	9.85319e-05	0.00403367
GO:0042692	Biological Process	muscle cell differentiation	81	241	9.88644e-05	0.00403367
GO:0014706	Biological Process	striated muscle tissue development	89	270	0.00010196	0.00414372
GO:0042445	Biological Process	hormone metabolic process	52	140	0.000104553	0.00421888
GO:0033036	Biological Process	macromolecule localization	558	2127	0.00010462	0.00421888
GO:0001933	Biological Process	negative regulation of protein phosphorylation	95	292	0.000105084	0.00422119
GO:0072006	Biological Process	nephron development	43	110	0.000105956	0.00423987
GO:0051716	Biological Process	cellular response to stimulus	1721	7027	0.000109888	0.00438037
GO:0021953	Biological Process	central nervous system neuron differentiation	56	154	0.000112921	0.00446705
GO:0061138	Biological Process	morphogenesis of a branching epithelium	56	154	0.000112921	0.00446705
GO:0043086	Biological Process	negative regulation of catalytic activity	173	586	0.000116138	0.00456196
GO:0051272	Biological Process	positive regulation of cellular component movement	113	359	0.000116425	0.00456196
GO:0072080	Biological Process	nephron tubule development	32	75	0.000116636	0.00456196
GO:0048863	Biological Process	stem cell differentiation	53	144	0.000118724	0.00462622
GO:1905114	Biological Process	cell surface receptor signaling pathway involved in cell-cell signaling	130	423	0.000123349	0.00477118
GO:0021517	Biological Process	ventral spinal cord development	22	45	0.000123361	0.00477118
GO:0051248	Biological Process	negative regulation of protein metabolic process	237	836	0.000127963	0.00492871
GO:0048593	Biological Process	camera-type eye morphogenesis	36	88	0.000128382	0.00492871
GO:1902850	Biological Process	microtubule cytoskeleton organization involved in mitosis	40	101	0.000130321	0.00497772
GO:0071840	Biological Process	cellular component organization or biogenesis	1190	4771	0.000130801	0.00497772
GO:0072028	Biological Process	nephron morphogenesis	28	63	0.000131093	0.00497772
GO:0030334	Biological Process	regulation of cell migration	175	595	0.000131575	0.00497786
GO:0030509	Biological Process	BMP signaling pathway	46	121	0.000135732	0.00510573
GO:1990778	Biological Process	protein localization to cell periphery	74	218	0.000135937	0.00510573
GO:0048730	Biological Process	epidermis morphogenesis	15	26	0.00014067	0.00524561
GO:0060914	Biological Process	heart formation	15	26	0.00014067	0.00524561
GO:0007052	Biological Process	mitotic spindle organization	34	82	0.000142992	0.00531318
GO:0010468	Biological Process	regulation of gene expression	967	3834	0.000144467	0.00533754
GO:0009605	Biological Process	response to external stimulus	400	1489	0.000145466	0.00533754
GO:0007411	Biological Process	axon guidance	53	145	0.000145802	0.00533754
GO:0097048	Biological Process	dendritic cell apoptotic process	6	6	0.000146213	0.00533754
GO:2000668	Biological Process	regulation of dendritic cell apoptotic process	6	6	0.000146213	0.00533754
GO:0045165	Biological Process	cell fate commitment	63	180	0.000157125	0.00570457
GO:0016049	Biological Process	cell growth	89	273	0.000157364	0.00570457
GO:0042487	Biological Process	regulation of odontogenesis of dentin-containing tooth	10	14	0.000159544	0.00576352
GO:2000027	Biological Process	regulation of animal organ morphogenesis	49	132	0.000165556	0.00596001
GO:0070997	Biological Process	neuron death	66	191	0.000170325	0.00611057
GO:0001942	Biological Process	hair follicle development	30	70	0.00017101	0.00611405
GO:0042592	Biological Process	homeostatic process	346	1274	0.000173039	0.00616539
GO:2000113	Biological Process	negative regulation of cellular macromolecule biosynthetic process	273	983	0.000183247	0.00650683
GO:1901362	Biological Process	organic cyclic compound biosynthetic process	1003	3992	0.000186271	0.0065875
GO:0048663	Biological Process	neuron fate commitment	27	61	0.000186785	0.0065875
GO:2000145	Biological Process	regulation of cell motility	182	626	0.000189689	0.00666732
GO:0043009	Biological Process	chordate embryonic development	156	526	0.000193469	0.00677727
GO:0019755	Biological Process	one-carbon compound transport	9	12	0.000194416	0.00678759
GO:0090087	Biological Process	regulation of peptide transport	131	431	0.000197724	0.00688
GO:0051223	Biological Process	regulation of protein transport	127	416	0.000200137	0.00691866
GO:0002063	Biological Process	chondrocyte development	17	32	0.000201495	0.00691866
GO:0003156	Biological Process	regulation of animal organ formation	17	32	0.000201495	0.00691866
GO:0021983	Biological Process	pituitary gland development	17	32	0.000201495	0.00691866
GO:0045444	Biological Process	fat cell differentiation	62	178	0.000205359	0.00702814
GO:1903532	Biological Process	positive regulation of secretion by cell	76	228	0.000212953	0.00726088
GO:0046890	Biological Process	regulation of lipid biosynthetic process	40	103	0.000213555	0.00726088
GO:1902731	Biological Process	negative regulation of chondrocyte proliferation	7	8	0.000214477	0.00726847
GO:0048839	Biological Process	inner ear development	53	147	0.000217376	0.00734279
GO:0015840	Biological Process	urea transport	8	10	0.000219613	0.00739434
GO:0048514	Biological Process	blood vessel morphogenesis	131	432	0.000220428	0.00739786
GO:0071322	Biological Process	cellular response to carbohydrate stimulus	31	74	0.000221293	0.00740301
GO:0048871	Biological Process	multicellular organismal homeostasis	100	316	0.000223865	0.00746504
GO:0002376	Biological Process	immune system process	448	1693	0.000241105	0.00801425
GO:0090090	Biological Process	negative regulation of canonical Wnt signaling pathway	38	97	0.000246591	0.00817049
GO:0070201	Biological Process	regulation of establishment of protein localization	132	437	0.000250991	0.00828987
GO:0061564	Biological Process	axon development	97	306	0.000257628	0.00848215
GO:0072088	Biological Process	nephron epithelium morphogenesis	27	62	0.000259074	0.00850285
GO:0032870	Biological Process	cellular response to hormone stimulus	129	426	0.000261306	0.00854914
GO:0007507	Biological Process	heart development	112	362	0.000263086	0.00855444
GO:0048638	Biological Process	regulation of developmental growth	72	215	0.000263144	0.00855444
GO:0097485	Biological Process	neuron projection guidance	53	148	0.000263934	0.00855444
GO:0045934	Biological Process	negative regulation of nucleobase-containing compound metabolic process	282	1025	0.000281606	0.00909883
GO:0032269	Biological Process	negative regulation of cellular protein metabolic process	224	795	0.000283531	0.00913269
GO:0009792	Biological Process	embryo development ending in birth or egg hatching	157	534	0.000289132	0.00926049
GO:0033993	Biological Process	response to lipid	139	465	0.000289279	0.00926049
GO:0010092	Biological Process	specification of animal organ identity	16	30	0.000291978	0.0093182
GO:1901214	Biological Process	regulation of neuron death	58	166	0.000294531	0.00935819
GO:0060993	Biological Process	kidney morphogenesis	31	75	0.000295029	0.00935819
GO:0050678	Biological Process	regulation of epithelial cell proliferation	77	234	0.000304988	0.00964466
GO:0010629	Biological Process	negative regulation of gene expression	334	1235	0.000308843	0.00973647
GO:0022404	Biological Process	molting cycle process	30	72	0.000310699	0.00973647
GO:0022405	Biological Process	hair cycle process	30	72	0.000310699	0.00973647
GO:0048667	Biological Process	cell morphogenesis involved in neuron differentiation	110	356	0.000313395	0.00977031
GO:0035270	Biological Process	endocrine system development	38	98	0.00031456	0.00977031
GO:0051402	Biological Process	neuron apoptotic process	51	142	0.000314596	0.00977031
GO:0006955	Biological Process	immune response	267	967	0.000318899	0.00987447
GO:0007517	Biological Process	muscle organ development	78	238	0.000322113	0.00991498
GO:0051047	Biological Process	positive regulation of secretion	78	238	0.000322113	0.00991498
GO:0048588	Biological Process	developmental cell growth	46	125	0.000323982	0.0099431
GO:0042326	Biological Process	negative regulation of phosphorylation	100	319	0.000326431	0.00997796
GO:0099072	Biological Process	regulation of postsynaptic membrane neurotransmitter receptor levels	17	33	0.000327036	0.00997796
GO:0045598	Biological Process	regulation of fat cell differentiation	40	105	0.000341687	0.0103594
GO:2000147	Biological Process	positive regulation of cell motility	109	353	0.000342032	0.0103594
GO:0010720	Biological Process	positive regulation of cell development	98	312	0.000344495	0.0103594
GO:0010563	Biological Process	negative regulation of phosphorus metabolic process	127	421	0.000344517	0.0103594
GO:0045936	Biological Process	negative regulation of phosphate metabolic process	127	421	0.000344517	0.0103594
GO:0007219	Biological Process	Notch signaling pathway	52	146	0.00034891	0.0104312
GO:0070663	Biological Process	regulation of leukocyte proliferation	52	146	0.00034891	0.0104312
GO:2001234	Biological Process	negative regulation of apoptotic signaling pathway	54	153	0.000351933	0.0104914
GO:0061035	Biological Process	regulation of cartilage development	27	63	0.000355059	0.0104944
GO:0061333	Biological Process	renal tubule morphogenesis	27	63	0.000355059	0.0104944
GO:0110110	Biological Process	positive regulation of animal organ morphogenesis	27	63	0.000355059	0.0104944
GO:0060341	Biological Process	regulation of cellular localization	161	552	0.000367209	0.0108228
GO:0003128	Biological Process	heart field specification	10	15	0.000379785	0.0110991
GO:0021514	Biological Process	ventral spinal cord interneuron differentiation	10	15	0.000379785	0.0110991
GO:0048486	Biological Process	parasympathetic nervous system development	10	15	0.000379785	0.0110991
GO:0030166	Biological Process	proteoglycan biosynthetic process	20	42	0.000387308	0.0112712
GO:0021536	Biological Process	diencephalon development	24	54	0.000387839	0.0112712
GO:0050921	Biological Process	positive regulation of chemotaxis	35	89	0.000390448	0.0113154
GO:0035235	Biological Process	ionotropic glutamate receptor signaling pathway	21	45	0.000394377	0.0113975
GO:0043408	Biological Process	regulation of MAPK cascade	140	472	0.000397896	0.0114673
GO:0031399	Biological Process	regulation of protein modification process	349	1300	0.000403524	0.0115974
GO:0060037	Biological Process	pharyngeal system development	12	20	0.000404923	0.0116056
GO:0098773	Biological Process	skin epidermis development	30	73	0.000412745	0.0117973
GO:0042476	Biological Process	odontogenesis	34	86	0.000418539	0.0119301
GO:0045859	Biological Process	regulation of protein kinase activity	150	511	0.000420554	0.0119548
GO:0018130	Biological Process	heterocycle biosynthetic process	979	3914	0.000429505	0.0121759
GO:0071326	Biological Process	cellular response to monosaccharide stimulus	29	70	0.000435825	0.0122549
GO:0071331	Biological Process	cellular response to hexose stimulus	29	70	0.000435825	0.0122549
GO:0071333	Biological Process	cellular response to glucose stimulus	29	70	0.000435825	0.0122549
GO:0072358	Biological Process	cardiovascular system development	154	527	0.000443481	0.0124357
GO:0090092	Biological Process	regulation of transmembrane receptor protein serine/threonine kinase signaling pathway	61	179	0.00044582	0.0124357
GO:0060322	Biological Process	head development	135	454	0.000445839	0.0124357
GO:0048666	Biological Process	neuron development	206	730	0.000447612	0.0124518
GO:0120036	Biological Process	plasma membrane bounded cell projection organization	268	976	0.000449021	0.0124576
GO:0002062	Biological Process	chondrocyte differentiation	36	93	0.000463781	0.0127989
GO:0050680	Biological Process	negative regulation of epithelial cell proliferation	36	93	0.000463781	0.0127989
GO:0010942	Biological Process	positive regulation of cell death	117	386	0.00047127	0.0129711
GO:0060828	Biological Process	regulation of canonical Wnt signaling pathway	58	169	0.000496356	0.0136256
GO:0021783	Biological Process	preganglionic parasympathetic fiber development	9	13	0.000502512	0.0137582
GO:0021511	Biological Process	spinal cord patterning	13	23	0.000518601	0.0141615
GO:0071396	Biological Process	cellular response to lipid	112	368	0.000520847	0.0141856
GO:0001934	Biological Process	positive regulation of protein phosphorylation	181	634	0.000529615	0.0143867
GO:0048598	Biological Process	embryonic morphogenesis	134	452	0.00053466	0.0144859
GO:1902533	Biological Process	positive regulation of intracellular signal transduction	185	650	0.000544749	0.014721
GO:0051128	Biological Process	regulation of cellular component organization	458	1750	0.000553767	0.0149259
GO:0014855	Biological Process	striated muscle cell proliferation	21	46	0.000569872	0.0152671
GO:0021692	Biological Process	cerebellar Purkinje cell layer morphogenesis	11	18	0.000572298	0.0152671
GO:0032689	Biological Process	negative regulation of interferon-gamma production	11	18	0.000572298	0.0152671
GO:0055078	Biological Process	sodium ion homeostasis	11	18	0.000572298	0.0152671
GO:0071417	Biological Process	cellular response to organonitrogen compound	95	305	0.000574906	0.0152761
GO:0042303	Biological Process	molting cycle	33	84	0.000577039	0.0152761
GO:0042633	Biological Process	hair cycle	33	84	0.000577039	0.0152761
GO:0001944	Biological Process	vasculature development	151	519	0.000616672	0.0162839
GO:0001837	Biological Process	epithelial to mesenchymal transition	38	101	0.000629335	0.0165762
GO:0035810	Biological Process	positive regulation of urine volume	5	5	0.000637274	0.0166588
GO:0051964	Biological Process	negative regulation of synapse assembly	5	5	0.000637274	0.0166588
GO:0060685	Biological Process	regulation of prostatic bud formation	5	5	0.000637274	0.0166588
GO:0014856	Biological Process	skeletal muscle cell proliferation	8	11	0.000642159	0.0166609
GO:0072111	Biological Process	cell proliferation involved in kidney development	8	11	0.000642159	0.0166609
GO:1905331	Biological Process	negative regulation of morphogenesis of an epithelium	8	11	0.000642159	0.0166609
GO:0006892	Biological Process	post-Golgi vesicle-mediated transport	27	65	0.000644674	0.0166845
GO:0007159	Biological Process	leukocyte cell-cell adhesion	75	232	0.000649053	0.0167562
GO:0007409	Biological Process	axonogenesis	88	280	0.000655149	0.0168717
GO:0050920	Biological Process	regulation of chemotaxis	47	132	0.000658014	0.0169036
GO:0046883	Biological Process	regulation of hormone secretion	51	146	0.0006636	0.0170052
GO:0030030	Biological Process	cell projection organization	269	986	0.000667299	0.0170579
GO:0006464	Biological Process	cellular protein modification process	975	3910	0.000671678	0.0170859
GO:0036211	Biological Process	protein modification process	975	3910	0.000671678	0.0170859
GO:0050708	Biological Process	regulation of protein secretion	89	284	0.0006787	0.0172224
GO:0002791	Biological Process	regulation of peptide secretion	93	299	0.000686296	0.0173728
GO:0006796	Biological Process	phosphate-containing compound metabolic process	836	3326	0.00069256	0.0174888
GO:0006950	Biological Process	response to stress	627	2453	0.000694802	0.0175029
GO:0006082	Biological Process	organic acid metabolic process	233	843	0.000703366	0.0176759
GO:0042327	Biological Process	positive regulation of phosphorylation	188	665	0.000705616	0.0176897
GO:0001932	Biological Process	regulation of protein phosphorylation	264	967	0.000713669	0.0178486
GO:0035107	Biological Process	appendage morphogenesis	46	129	0.00071942	0.0179063
GO:0035108	Biological Process	limb morphogenesis	46	129	0.00071942	0.0179063
GO:0001525	Biological Process	angiogenesis	108	356	0.000734066	0.0182273
GO:0007420	Biological Process	brain development	124	417	0.000741792	0.0183478
GO:0043412	Biological Process	macromolecule modification	1020	4103	0.000743923	0.0183478
GO:0001568	Biological Process	blood vessel development	144	494	0.000745702	0.0183478
GO:0021513	Biological Process	spinal cord dorsal/ventral patterning	12	21	0.000747738	0.0183478
GO:0021533	Biological Process	cell differentiation in hindbrain	12	21	0.000747738	0.0183478
GO:0002793	Biological Process	positive regulation of peptide secretion	57	168	0.000759284	0.0185873
GO:0060675	Biological Process	ureteric bud morphogenesis	23	53	0.000768139	0.0186406
GO:0051338	Biological Process	regulation of transferase activity	176	619	0.000770703	0.0186406
GO:0014841	Biological Process	skeletal muscle satellite cell proliferation	7	9	0.000772214	0.0186406
GO:0021561	Biological Process	facial nerve development	7	9	0.000772214	0.0186406
GO:0021610	Biological Process	facial nerve morphogenesis	7	9	0.000772214	0.0186406
GO:0060513	Biological Process	prostatic bud formation	7	9	0.000772214	0.0186406
GO:0070664	Biological Process	negative regulation of leukocyte proliferation	22	50	0.000791439	0.0190605
GO:0009746	Biological Process	response to hexose	35	92	0.000800656	0.0191056
GO:0009749	Biological Process	response to glucose	35	92	0.000800656	0.0191056
GO:0034284	Biological Process	response to monosaccharide	35	92	0.000800656	0.0191056
GO:0050796	Biological Process	regulation of insulin secretion	35	92	0.000800656	0.0191056
GO:0019220	Biological Process	regulation of phosphate metabolic process	330	1235	0.000805082	0.0191235
GO:0051174	Biological Process	regulation of phosphorus metabolic process	330	1235	0.000805082	0.0191235
GO:0050672	Biological Process	negative regulation of lymphocyte proliferation	21	47	0.000809222	0.019178
GO:0050810	Biological Process	regulation of steroid biosynthetic process	19	41	0.000821355	0.0193107
GO:0051145	Biological Process	smooth muscle cell differentiation	19	41	0.000821355	0.0193107
GO:0061307	Biological Process	cardiac neural crest cell differentiation involved in heart development	6	7	0.000822244	0.0193107
GO:0061308	Biological Process	cardiac neural crest cell development involved in heart development	6	7	0.000822244	0.0193107
GO:0030335	Biological Process	positive regulation of cell migration	104	342	0.000831008	0.0194725
GO:0006793	Biological Process	phosphorus metabolic process	839	3344	0.000841919	0.0196839
GO:0050714	Biological Process	positive regulation of protein secretion	54	158	0.000848259	0.0197876
GO:0043549	Biological Process	regulation of kinase activity	160	558	0.000877508	0.0204241
GO:0031069	Biological Process	hair follicle morphogenesis	13	24	0.000894481	0.0207727
GO:0042886	Biological Process	amide transport	329	1233	0.000904748	0.0209644
GO:0048592	Biological Process	eye morphogenesis	43	120	0.00093984	0.0217291
GO:0071383	Biological Process	cellular response to steroid hormone stimulus	63	191	0.0009527	0.0219776
GO:0072078	Biological Process	nephron tubule morphogenesis	25	60	0.000955058	0.0219832
GO:0003007	Biological Process	heart morphogenesis	59	177	0.00101763	0.0233717
GO:0007154	Biological Process	cell communication	1527	6271	0.00101989	0.023372
GO:0043065	Biological Process	positive regulation of apoptotic process	109	363	0.00103406	0.0236447
GO:0061458	Biological Process	reproductive system development	91	295	0.00103828	0.0236893
GO:0048705	Biological Process	skeletal system morphogenesis	62	188	0.00104498	0.0237899
GO:0072171	Biological Process	mesonephric tubule morphogenesis	23	54	0.0010503	0.0238587
GO:0043068	Biological Process	positive regulation of programmed cell death	110	367	0.00105502	0.0238994
GO:0009743	Biological Process	response to carbohydrate	37	100	0.00105668	0.0238994
GO:0035051	Biological Process	cardiocyte differentiation	34	90	0.00108909	0.0245364
GO:0001657	Biological Process	ureteric bud development	31	80	0.00109143	0.0245364
GO:0001709	Biological Process	cell fate determination	15	30	0.00109192	0.0245364
GO:0051222	Biological Process	positive regulation of protein transport	75	236	0.00111397	0.0248421
GO:0007063	Biological Process	regulation of sister chromatid cohesion	9	14	0.00111985	0.0248421
GO:0021694	Biological Process	cerebellar Purkinje cell layer formation	9	14	0.00111985	0.0248421
GO:0060572	Biological Process	morphogenesis of an epithelial bud	9	14	0.00111985	0.0248421
GO:0060579	Biological Process	ventral spinal cord interneuron fate commitment	9	14	0.00111985	0.0248421
GO:0060581	Biological Process	cell fate commitment involved in pattern specification	9	14	0.00111985	0.0248421
GO:0032945	Biological Process	negative regulation of mononuclear cell proliferation	21	48	0.0011304	0.0250227
GO:0001649	Biological Process	osteoblast differentiation	47	135	0.00114283	0.0252441
GO:0043616	Biological Process	keratinocyte proliferation	16	33	0.00114655	0.0252727
GO:0060443	Biological Process	mammary gland morphogenesis	17	36	0.00117674	0.0257519
GO:0006469	Biological Process	negative regulation of protein kinase activity	54	160	0.00117909	0.0257519
GO:0051785	Biological Process	positive regulation of nuclear division	19	42	0.00117991	0.0257519
GO:0061951	Biological Process	establishment of protein localization to plasma membrane	19	42	0.00117991	0.0257519
GO:0001678	Biological Process	cellular glucose homeostasis	33	87	0.00118067	0.0257519
GO:0043954	Biological Process	cellular component maintenance	18	39	0.00118658	0.0257728
GO:0061614	Biological Process	pri-miRNA transcription by RNA polymerase II	18	39	0.00118658	0.0257728
GO:0031329	Biological Process	regulation of cellular catabolic process	139	480	0.00121136	0.0262562
GO:0090276	Biological Process	regulation of peptide hormone secretion	40	111	0.00122684	0.0265365
GO:0032944	Biological Process	regulation of mononuclear cell proliferation	48	139	0.00124312	0.0267795
GO:0043523	Biological Process	regulation of neuron apoptotic process	42	118	0.0012458	0.0267795
GO:0048469	Biological Process	cell maturation	42	118	0.0012458	0.0267795
GO:0031400	Biological Process	negative regulation of protein modification process	127	434	0.00126054	0.0270404
GO:0048608	Biological Process	reproductive structure development	90	293	0.00127313	0.0272543
GO:0051050	Biological Process	positive regulation of transport	155	543	0.00128341	0.027418
GO:0019438	Biological Process	aromatic compound biosynthetic process	968	3900	0.00128791	0.0274578
GO:0051049	Biological Process	regulation of transport	318	1195	0.00131279	0.027931
GO:0003006	Biological Process	developmental process involved in reproduction	133	458	0.00135688	0.0288101
GO:0007051	Biological Process	spindle organization	47	136	0.00136315	0.0288843
GO:0043436	Biological Process	oxoacid metabolic process	226	825	0.00138394	0.0291551
GO:0072163	Biological Process	mesonephric epithelium development	31	81	0.00138433	0.0291551
GO:0072164	Biological Process	mesonephric tubule development	31	81	0.00138433	0.0291551
GO:0022407	Biological Process	regulation of cell-cell adhesion	85	275	0.00139268	0.0292717
GO:0010951	Biological Process	negative regulation of endopeptidase activity	63	194	0.00147523	0.0309441
GO:0090132	Biological Process	epithelium migration	66	205	0.00148051	0.0309925
GO:0018212	Biological Process	peptidyl-tyrosine modification	112	378	0.00148368	0.0309963
GO:0042180	Biological Process	cellular ketone metabolic process	46	133	0.00149487	0.0311676
GO:0007172	Biological Process	signal complex assembly	8	12	0.00153765	0.0318603
GO:1904706	Biological Process	negative regulation of vascular smooth muscle cell proliferation	8	12	0.00153765	0.0318603
GO:0019216	Biological Process	regulation of lipid metabolic process	70	220	0.00153889	0.0318603
GO:0001701	Biological Process	in utero embryonic development	93	306	0.00154034	0.0318603
GO:1903530	Biological Process	regulation of secretion by cell	130	448	0.00157135	0.0324371
GO:0009100	Biological Process	glycoprotein metabolic process	99	329	0.00158269	0.0325885
GO:0018108	Biological Process	peptidyl-tyrosine phosphorylation	110	371	0.00158494	0.0325885
GO:0001823	Biological Process	mesonephros development	32	85	0.00160574	0.0329314
GO:0045785	Biological Process	positive regulation of cell adhesion	86	280	0.00161099	0.0329314
GO:0001658	Biological Process	branching involved in ureteric bud morphogenesis	20	46	0.00161429	0.0329314
GO:0021872	Biological Process	forebrain generation of neurons	20	46	0.00161429	0.0329314
GO:0045732	Biological Process	positive regulation of protein catabolic process	47	137	0.00161987	0.0329807
GO:0003014	Biological Process	renal system process	25	62	0.00166895	0.0338474
GO:0008593	Biological Process	regulation of Notch signaling pathway	25	62	0.00166895	0.0338474
GO:0023052	Biological Process	signaling	1513	6230	0.0017105	0.0346227
GO:0048483	Biological Process	autonomic nervous system development	17	37	0.00171555	0.0346575
GO:0006629	Biological Process	lipid metabolic process	284	1062	0.00172757	0.0348326
GO:0098876	Biological Process	vesicle-mediated transport to the plasma membrane	24	59	0.00177822	0.0357845
GO:1904951	Biological Process	positive regulation of establishment of protein localization	78	251	0.00181103	0.0363745
GO:0051046	Biological Process	regulation of secretion	137	477	0.00184036	0.0368923
GO:0010631	Biological Process	epithelial cell migration	65	203	0.00186059	0.0372262
GO:0097190	Biological Process	apoptotic signaling pathway	122	419	0.00188116	0.0375655
GO:0003151	Biological Process	outflow tract morphogenesis	23	56	0.00188893	0.0376098
GO:0090100	Biological Process	positive regulation of transmembrane receptor protein serine/threonine kinase signaling pathway	30	79	0.00189061	0.0376098
GO:0002931	Biological Process	response to ischemia	11	20	0.00189988	0.037722
GO:0010506	Biological Process	regulation of autophagy	57	174	0.00192675	0.0381826
GO:0090130	Biological Process	tissue migration	66	207	0.00194192	0.0384101
GO:0043410	Biological Process	positive regulation of MAPK cascade	101	339	0.00202647	0.0399547
GO:0023014	Biological Process	signal transduction by protein phosphorylation	150	529	0.00202769	0.0399547
GO:2001233	Biological Process	regulation of apoptotic signaling pathway	82	267	0.00203968	0.0401151
GO:0014857	Biological Process	regulation of skeletal muscle cell proliferation	7	10	0.00206162	0.0401668
GO:0021521	Biological Process	ventral spinal cord interneuron specification	7	10	0.00206162	0.0401668
GO:0060573	Biological Process	cell fate specification involved in pattern specification	7	10	0.00206162	0.0401668
GO:0060601	Biological Process	lateral sprouting from an epithelium	7	10	0.00206162	0.0401668
GO:1900273	Biological Process	positive regulation of long-term synaptic potentiation	7	10	0.00206162	0.0401668
GO:0008217	Biological Process	regulation of blood pressure	34	93	0.00208274	0.0405025
GO:0050670	Biological Process	regulation of lymphocyte proliferation	46	135	0.00210531	0.0408649
GO:0070372	Biological Process	regulation of ERK1 and ERK2 cascade	56	171	0.00211457	0.0409683
GO:1903037	Biological Process	regulation of leukocyte cell-cell adhesion	65	204	0.00212816	0.0411549
GO:0048736	Biological Process	appendage development	51	153	0.00214184	0.0412661
GO:0060173	Biological Process	limb development	51	153	0.00214184	0.0412661
GO:0021697	Biological Process	cerebellar cortex formation	12	23	0.00215785	0.0414978
GO:0097529	Biological Process	myeloid leukocyte migration	42	121	0.00216369	0.0415333
GO:0042475	Biological Process	odontogenesis of dentin-containing tooth	25	63	0.00217146	0.0416057
GO:0021510	Biological Process	spinal cord development	31	83	0.00217903	0.0416739
GO:0042593	Biological Process	glucose homeostasis	54	164	0.00219671	0.041935
GO:0046777	Biological Process	protein autophosphorylation	52	157	0.00227624	0.0433737
GO:0034654	Biological Process	nucleobase-containing compound biosynthetic process	949	3838	0.00230214	0.043787
GO:0072657	Biological Process	protein localization to membrane	97	325	0.00231011	0.0438583
GO:0034754	Biological Process	cellular hormone metabolic process	24	60	0.00232699	0.0440984
GO:0060603	Biological Process	mammary gland duct morphogenesis	13	26	0.00233267	0.0441256
GO:0070661	Biological Process	leukocyte proliferation	61	190	0.0023459	0.044247
GO:0006631	Biological Process	fatty acid metabolic process	71	227	0.00234766	0.044247
GO:0002573	Biological Process	myeloid leukocyte differentiation	50	150	0.00235185	0.044247
GO:0006508	Biological Process	proteolysis	434	1682	0.00235838	0.0442899
GO:0032434	Biological Process	regulation of proteasomal ubiquitin-dependent protein catabolic process	30	80	0.00237012	0.0444302
GO:0061005	Biological Process	cell differentiation involved in kidney development	18	41	0.00238567	0.0446413
GO:0043001	Biological Process	Golgi to plasma membrane protein transport	14	29	0.00243649	0.0453115
GO:0051926	Biological Process	negative regulation of calcium ion transport	14	29	0.00243649	0.0453115
GO:0033673	Biological Process	negative regulation of kinase activity	56	172	0.00244577	0.0453115
GO:0051055	Biological Process	negative regulation of lipid biosynthetic process	17	38	0.00244728	0.0453115
GO:0042325	Biological Process	regulation of phosphorylation	280	1052	0.00245645	0.0453115
GO:0070371	Biological Process	ERK1 and ERK2 cascade	59	183	0.00245783	0.0453115
GO:0044344	Biological Process	cellular response to fibroblast growth factor stimulus	32	87	0.00248031	0.0453115
GO:0071774	Biological Process	response to fibroblast growth factor	32	87	0.00248031	0.0453115
GO:0021696	Biological Process	cerebellar cortex morphogenesis	15	32	0.00248238	0.0453115
GO:0051180	Biological Process	vitamin transport	15	32	0.00248238	0.0453115
GO:0010718	Biological Process	positive regulation of epithelial to mesenchymal transition	16	35	0.00248246	0.0453115
GO:0021879	Biological Process	forebrain neuron differentiation	16	35	0.00248246	0.0453115
GO:0045840	Biological Process	positive regulation of mitotic nuclear division	16	35	0.00248246	0.0453115
GO:1902893	Biological Process	regulation of pri-miRNA transcription by RNA polymerase II	16	35	0.00248246	0.0453115
GO:0033500	Biological Process	carbohydrate homeostasis	54	165	0.00254777	0.046422
GO:0051250	Biological Process	negative regulation of lymphocyte activation	34	94	0.00255405	0.0464552
GO:1990138	Biological Process	neuron projection extension	36	101	0.00259624	0.0471401
GO:0003129	Biological Process	heart induction	6	8	0.00264555	0.0476198
GO:0014842	Biological Process	regulation of skeletal muscle satellite cell proliferation	6	8	0.00264555	0.0476198
GO:0048382	Biological Process	mesendoderm development	6	8	0.00264555	0.0476198
GO:0048385	Biological Process	regulation of retinoic acid receptor signaling pathway	6	8	0.00264555	0.0476198
GO:0071918	Biological Process	urea transmembrane transport	6	8	0.00264555	0.0476198
GO:0060411	Biological Process	cardiac septum morphogenesis	22	54	0.00265199	0.0476534
GO:0051347	Biological Process	positive regulation of transferase activity	115	396	0.0027362	0.0489718
GO:1902532	Biological Process	negative regulation of intracellular signal transduction	108	369	0.00275188	0.0489718
GO:0031204	Biological Process	posttranslational protein targeting to membrane, translocation	4	4	0.00277714	0.0489718
GO:0038001	Biological Process	paracrine signaling	4	4	0.00277714	0.0489718
GO:0042997	Biological Process	negative regulation of Golgi to plasma membrane protein transport	4	4	0.00277714	0.0489718
GO:0048625	Biological Process	myoblast fate commitment	4	4	0.00277714	0.0489718
GO:0060686	Biological Process	negative regulation of prostatic bud formation	4	4	0.00277714	0.0489718
GO:0072191	Biological Process	ureter smooth muscle development	4	4	0.00277714	0.0489718
GO:0072193	Biological Process	ureter smooth muscle cell differentiation	4	4	0.00277714	0.0489718
GO:1901723	Biological Process	negative regulation of cell proliferation involved in kidney development	4	4	0.00277714	0.0489718
GO:2000669	Biological Process	negative regulation of dendritic cell apoptotic process	4	4	0.00277714	0.0489718
GO:0008584	Biological Process	male gonad development	28	74	0.00279875	0.0492693
GO:0060350	Biological Process	endochondral bone morphogenesis	21	51	0.00281781	0.0494978
GO:0007162	Biological Process	negative regulation of cell adhesion	56	173	0.00282124	0.0494978
GO:0022414	Biological Process	reproductive process	220	812	0.00282642	0.0495052
GO:0005488	Molecular Function	binding	4260	17649	1.0517e-17	2.52829e-14
GO:0098772	Molecular Function	molecular function regulator	495	1711	6.1632e-10	7.40816e-07
GO:0005515	Molecular Function	protein binding	2412	9750	1.99506e-09	1.59871e-06
GO:0043565	Molecular Function	sequence-specific DNA binding	315	1036	4.88919e-09	2.9384e-06
GO:0005102	Molecular Function	signaling receptor binding	364	1227	6.89451e-09	3.31488e-06
GO:0030545	Molecular Function	receptor regulator activity	164	489	2.99983e-08	1.20193e-05
GO:0048018	Molecular Function	receptor ligand activity	156	466	7.38031e-08	2.53461e-05
GO:0005539	Molecular Function	glycosaminoglycan binding	63	155	5.05472e-07	0.000151894
GO:0000976	Molecular Function	transcription regulatory region sequence-specific DNA binding	187	600	1.14915e-06	0.00030695
GO:0005179	Molecular Function	hormone activity	55	134	1.81325e-06	0.000415044
GO:0042802	Molecular Function	identical protein binding	350	1235	1.99853e-06	0.000415044
GO:1990837	Molecular Function	sequence-specific double-stranded DNA binding	191	620	2.07177e-06	0.000415044
GO:1901681	Molecular Function	sulfur compound binding	63	162	3.01195e-06	0.000556979
GO:0000987	Molecular Function	proximal promoter sequence-specific DNA binding	145	453	3.67823e-06	0.000631605
GO:0001067	Molecular Function	regulatory region nucleic acid binding	202	671	5.79531e-06	0.000838187
GO:0044212	Molecular Function	transcription regulatory region DNA binding	202	671	5.79531e-06	0.000838187
GO:0000981	Molecular Function	DNA-binding transcription factor activity, RNA polymerase II-specific	183	599	5.92728e-06	0.000838187
GO:0031406	Molecular Function	carboxylic acid binding	58	150	8.94542e-06	0.00119471
GO:0043177	Molecular Function	organic acid binding	58	151	1.13231e-05	0.00138463
GO:0005326	Molecular Function	neurotransmitter transporter activity	28	57	1.2073e-05	0.00138463
GO:0005328	Molecular Function	neurotransmitter:sodium symporter activity	23	43	1.20953e-05	0.00138463
GO:0003690	Molecular Function	double-stranded DNA binding	204	687	1.3676e-05	0.00149441
GO:0001664	Molecular Function	G protein-coupled receptor binding	63	169	1.4856e-05	0.00155277
GO:0030234	Molecular Function	enzyme regulator activity	254	889	2.76881e-05	0.00277343
GO:0000977	Molecular Function	RNA polymerase II regulatory region sequence-specific DNA binding	170	565	3.17816e-05	0.00293858
GO:0001012	Molecular Function	RNA polymerase II regulatory region DNA binding	170	565	3.17816e-05	0.00293858
GO:0019842	Molecular Function	vitamin binding	60	163	3.61528e-05	0.00321894
GO:0015294	Molecular Function	solute:cation symporter activity	40	97	3.86841e-05	0.00332131
GO:0015020	Molecular Function	glucuronosyltransferase activity	22	43	4.62997e-05	0.00383808
GO:0000978	Molecular Function	RNA polymerase II proximal promoter sequence-specific DNA binding	133	434	8.97918e-05	0.00719532
GO:0015293	Molecular Function	symporter activity	45	118	0.000125883	0.009762
GO:0003700	Molecular Function	DNA-binding transcription factor activity	314	1148	0.000130575	0.00980947
GO:0004591	Molecular Function	oxoglutarate dehydrogenase (succinyl-transferring) activity	6	6	0.000140738	0.0102525
GO:0015370	Molecular Function	solute:sodium symporter activity	29	67	0.00015767	0.0111482
GO:0030976	Molecular Function	thiamine pyrophosphate binding	9	12	0.000184524	0.0126742
GO:0004867	Molecular Function	serine-type endopeptidase inhibitor activity	36	90	0.000192286	0.0128405
GO:0042500	Molecular Function	aspartic endopeptidase activity, intramembrane cleaving	7	8	0.00020547	0.01335
GO:0042803	Molecular Function	protein homodimerization activity	139	465	0.000218982	0.0138535
GO:0008009	Molecular Function	chemokine activity	23	50	0.000249872	0.0154024
GO:0008201	Molecular Function	heparin binding	38	99	0.000349678	0.0205705
GO:0008083	Molecular Function	growth factor activity	50	140	0.000357102	0.0205705
GO:0034483	Molecular Function	heparan sulfate sulfotransferase activity	10	15	0.000359385	0.0205705
GO:0140110	Molecular Function	transcription regulator activity	389	1475	0.00051228	0.02864
GO:0060589	Molecular Function	nucleoside-triphosphatase regulator activity	110	363	0.000546538	0.0298608
GO:0004866	Molecular Function	endopeptidase inhibitor activity	53	153	0.000565338	0.0302016
GO:0004816	Molecular Function	asparagine-tRNA ligase activity	5	5	0.000617303	0.0315744
GO:0016743	Molecular Function	carboxyl- or carbamoyltransferase activity	5	5	0.000617303	0.0315744
GO:0004713	Molecular Function	protein tyrosine kinase activity	70	215	0.000646933	0.0324006
GO:0042379	Molecular Function	chemokine receptor binding	24	56	0.00067291	0.0330138
GO:0043168	Molecular Function	anion binding	961	3873	0.000692694	0.0333047
GO:0001228	Molecular Function	DNA-binding transcription activator activity, RNA polymerase II-specific	103	340	0.000811677	0.0382602
GO:0061135	Molecular Function	endopeptidase regulator activity	54	159	0.0008598	0.0397492
GO:0030246	Molecular Function	carbohydrate binding	83	266	0.000956261	0.0433746
GO:0043167	Molecular Function	ion binding	1824	7583	0.000977381	0.0435115
GO:0030695	Molecular Function	GTPase regulator activity	103	342	0.00100961	0.044129
GO:0004970	Molecular Function	ionotropic glutamate receptor activity	19	42	0.00108834	0.0467209
GO:0005576	Cellular Component	extracellular region	503	1556	5.46141e-18	6.7503e-15
GO:0005615	Cellular Component	extracellular space	256	755	5.83265e-12	3.60458e-09
GO:0044421	Cellular Component	extracellular region part	316	991	7.97998e-11	3.28775e-08
GO:0045202	Cellular Component	synapse	223	733	2.66221e-06	0.000822622
GO:0044459	Cellular Component	plasma membrane part	441	1607	1.93332e-05	0.00477918
GO:0099503	Cellular Component	secretory vesicle	82	236	3.4581e-05	0.00712369
GO:0098590	Cellular Component	plasma membrane region	173	585	0.000176247	0.0311201
GO:0016607	Cellular Component	nuclear speck	82	249	0.000268408	0.041469
