# Supplementary material for: Transcriptome Analysis of miRNAs Involved in the Myogenic Differentiation of Goat Skeletal Muscle Satellite Cells
Source: Cells. 2026 Mar 13;15(6):519. doi: 10.3390/cells15060519 (PMC13025608; doi:10.3390/cells15060519)
Supplement: Supplementary file 1 [file cells-15-00519-s001.zip › Supplement S7. Significantly enriched KEGG pathways of DEmiRNAs in the GM vs DM1, GM vs DM5, and DM1 vs DM5 groups..xlsx]

## Sheet:  GM vs DM1
Supplement 7. Significantly enriched KEGG pathways of DEmiRNAs in the GM vs DM1 groups.
KEGG_A_class	KEGG_B_class	Pathway	GM-vs-DM1 (3021)	All (14254)	Pvalue	Qvalue	Pathway ID
Environmental Information Processing	Signal transduction	Hippo signaling pathway	129	349	6.20671e-12	2.13511e-09	ko04390
Organismal Systems	Immune system	Hematopoietic cell lineage	72	188	5.53354e-08	9.51768e-06	ko04640
Human Diseases	Cancers	Transcriptional misregulation in cancers	126	388	1.05865e-07	1.21391e-05	ko05202
Human Diseases	Immune diseases	Rheumatoid arthritis	66	184	2.94684e-06	0.000253428	ko05323
Environmental Information Processing	Signaling molecules and interaction	Viral protein interaction with cytokine and cytokine receptor	47	122	8.91641e-06	0.000613449	ko04061
Environmental Information Processing	Signaling molecules and interaction	Cytokine-cytokine receptor interaction	128	431	1.54221e-05	0.000884201	ko04060
Environmental Information Processing	Signal transduction	Hedgehog signaling pathway	48	132	4.22788e-05	0.0020777	ko04340
Metabolism	Metabolism of cofactors and vitamins	Porphyrin and chlorophyll metabolism	29	69	7.33155e-05	0.00315257	ko00860
Environmental Information Processing	Signal transduction	TGF-beta signaling pathway	59	178	0.000131954	0.00504356	ko04350
Metabolism	Carbohydrate metabolism	Pentose and glucuronate interconversions	24	56	0.0002094	0.00720337	ko00040
Human Diseases	Infectious diseases	Malaria	44	126	0.000250049	0.00752415	ko05144
Metabolism	Carbohydrate metabolism	Ascorbate and aldarate metabolism	20	44	0.000269482	0.00752415	ko00053
Human Diseases	Cancers	Basal cell carcinoma	43	123	0.000284343	0.00752415	ko05217
Metabolism	Xenobiotics biodegradation and metabolism	Drug metabolism - cytochrome P450	37	102	0.000322898	0.00793406	ko00982
Organismal Systems	Nervous system	Synaptic vesicle cycle	52	160	0.000544014	0.0118842	ko04721
Metabolism	Glycan biosynthesis and metabolism	Glycosaminoglycan biosynthesis - heparan sulfate / heparin	20	46	0.000552752	0.0118842	ko00534
Environmental Information Processing	Signaling molecules and interaction	Cell adhesion molecules (CAMs)	86	297	0.000873336	0.0167651	ko04514
Organismal Systems	Endocrine system	Renin-angiotensin system	22	54	0.000877243	0.0167651	ko04614
Human Diseases	Endocrine and metabolic diseases	Type I diabetes mellitus	42	128	0.00143657	0.0260094	ko04940
Environmental Information Processing	Signal transduction	MAPK signaling pathway	148	563	0.00186437	0.0320672	ko04010
Metabolism	Glycan biosynthesis and metabolism	Other types of O-glycan biosynthesis	26	71	0.00202663	0.0331981	ko00514
Human Diseases	Cardiovascular diseases	Fluid shear stress and atherosclerosis	77	270	0.00247423	0.0386879	ko05418
Supplement 7. Significantly enriched KEGG pathways of DEmiRNAs in the GM vs DM5 groups.
KEGG_A_class	KEGG_B_class	Pathway	GM vs DM5	All (14254)	Pvalue	Qvalue	Pathway ID
Environmental Information Processing	Signal transduction	Hippo signaling pathway	130	349	1.33881e-11	4.61888e-09	ko04390
Human Diseases	Cancers	Transcriptional misregulation in cancers	129	388	6.01535e-08	1.03765e-05	ko05202
Organismal Systems	Immune system	Hematopoietic cell lineage	69	188	1.54619e-06	0.000177812	ko04640
Human Diseases	Immune diseases	Rheumatoid arthritis	67	184	2.99303e-06	0.000258149	ko05323
Environmental Information Processing	Signaling molecules and interaction	Viral protein interaction with cytokine and cytokine receptor	48	122	6.7905e-06	0.000468544	ko04061
Environmental Information Processing	Signaling molecules and interaction	Cytokine-cytokine receptor interaction	131	431	1.0681e-05	0.000614156	ko04060
Metabolism	Metabolism of cofactors and vitamins	Porphyrin and chlorophyll metabolism	29	69	0.000110242	0.00543335	ko00860
Environmental Information Processing	Signal transduction	TGF-beta signaling pathway	60	178	0.000128769	0.00555317	ko04350
Environmental Information Processing	Signal transduction	Hedgehog signaling pathway	47	132	0.000158263	0.00606676	ko04340
Human Diseases	Infectious diseases	Malaria	45	126	0.000199539	0.00688408	ko05144
Environmental Information Processing	Signaling molecules and interaction	Cell adhesion molecules (CAMs)	90	297	0.000273117	0.00795615	ko04514
Metabolism	Carbohydrate metabolism	Pentose and glucuronate interconversions	24	56	0.000295733	0.00795615	ko00040
Human Diseases	Endocrine and metabolic diseases	Type I diabetes mellitus	45	128	0.000299797	0.00795615	ko04940
Metabolism	Carbohydrate metabolism	Ascorbate and aldarate metabolism	20	44	0.000364974	0.00899401	ko00053
Human Diseases	Cancers	Basal cell carcinoma	43	123	0.000462694	0.010642	ko05217
Metabolism	Xenobiotics biodegradation and metabolism	Drug metabolism - cytochrome P450	37	102	0.000502271	0.0108302	ko00982
Metabolism	Glycan biosynthesis and metabolism	Glycosaminoglycan biosynthesis - heparan sulfate / heparin	20	46	0.000740792	0.0150337	ko00534
Organismal Systems	Nervous system	Synaptic vesicle cycle	51	160	0.0016498	0.0316211	ko04721
Human Diseases	Cardiovascular diseases	Fluid shear stress and atherosclerosis	79	270	0.00189069	0.034331	ko05418
Environmental Information Processing	Signaling molecules and interaction	ECM-receptor interaction	61	202	0.00267019	0.0457823	ko04512
Metabolism	Glycan biosynthesis and metabolism	Other types of O-glycan biosynthesis	26	71	0.00278675	0.0457823	ko00514
Organismal Systems	Endocrine system	Renin-angiotensin system	21	54	0.00300506	0.0471249	ko04614
Environmental Information Processing	Signal transduction	MAPK signaling pathway	149	563	0.00327071	0.0490607	ko04010
Supplement 7. Significantly enriched KEGG pathways of DEmiRNAs in the DM1 vs DM5 groups.
KEGG_A_class	KEGG_B_class	Pathway	DM1 vs DM5	All (14254)	Pvalue	Qvalue	Pathway ID
Environmental Information Processing	Signal transduction	Hippo signaling pathway	126	349	1.59501e-10	5.50277e-08	ko04390
Organismal Systems	Immune system	Hematopoietic cell lineage	72	188	9.37258e-08	1.61677e-05	ko04640
Human Diseases	Cancers	Transcriptional misregulation in cancers	126	388	2.1945e-07	2.52368e-05	ko05202
Human Diseases	Immune diseases	Rheumatoid arthritis	67	184	2.14677e-06	0.000185159	ko05323
Environmental Information Processing	Signaling molecules and interaction	Cytokine-cytokine receptor interaction	129	431	1.77847e-05	0.00122714	ko04060
Environmental Information Processing	Signaling molecules and interaction	Viral protein interaction with cytokine and cytokine receptor	46	122	2.95218e-05	0.0016975	ko04061
Metabolism	Metabolism of cofactors and vitamins	Porphyrin and chlorophyll metabolism	29	69	9.28907e-05	0.00457818	ko00860
Human Diseases	Infectious diseases	Malaria	45	126	0.000160252	0.00691085	ko05144
Environmental Information Processing	Signal transduction	TGF-beta signaling pathway	59	178	0.000188364	0.00722063	ko04350
Human Diseases	Endocrine and metabolic diseases	Type I diabetes mellitus	45	128	0.000241885	0.00802351	ko04940
Metabolism	Carbohydrate metabolism	Pentose and glucuronate interconversions	24	56	0.000255822	0.00802351	ko00040
Metabolism	Carbohydrate metabolism	Ascorbate and aldarate metabolism	20	44	0.000321297	0.00923727	ko00053
Human Diseases	Cancers	Basal cell carcinoma	43	123	0.000377376	0.010015	ko05217
Metabolism	Xenobiotics biodegradation and metabolism	Drug metabolism - cytochrome P450	37	102	0.000417399	0.0102859	ko00982
Environmental Information Processing	Signaling molecules and interaction	Cell adhesion molecules (CAMs)	88	297	0.000521333	0.0119907	ko04514
Metabolism	Glycan biosynthesis and metabolism	Glycosaminoglycan biosynthesis - heparan sulfate / heparin	20	46	0.000655057	0.0141247	ko00534
Organismal Systems	Nervous system	Synaptic vesicle cycle	52	160	0.000738143	0.01498	ko04721
Environmental Information Processing	Signal transduction	Hedgehog signaling pathway	44	132	0.00102147	0.0189933	ko04340
Organismal Systems	Endocrine system	Renin-angiotensin system	22	54	0.00104601	0.0189933	ko04614
Environmental Information Processing	Signaling molecules and interaction	ECM-receptor interaction	62	202	0.00127718	0.0220314	ko04512
Metabolism	Glycan biosynthesis and metabolism	Other types of O-glycan biosynthesis	26	71	0.00243848	0.0400607	ko00514
Cellular Processes	Cell motility	Regulation of actin cytoskeleton	123	457	0.00284853	0.0446702	ko04810
