# Supplementary material for: Transcriptome Analysis of miRNAs Involved in the Myogenic Differentiation of Goat Skeletal Muscle Satellite Cells
Source: Cells. 2026 Mar 13;15(6):519. doi: 10.3390/cells15060519 (PMC13025608; doi:10.3390/cells15060519)
Supplement: Supplementary file 1 [file cells-15-00519-s001.zip › Supplement S8. DEmiRNAs-DEmRNAs co-expression network.xlsx]

## Sheet: Supplement 10
Supplement 8. DEmiRNAs-DEmRNAs co-expression network
miRNA	mRNA	miRNA	mRNA
miR-543-y	PTGS1	novel-m0047-5p	EGLN3
novel-m0047-5p	PTGS1	chi-miR-206	EGLN3
miR-4301-z	PTGS1	miR-4301-z	EGLN3
miR-758-x	TPH2	miR-543-y	PTPRD
novel-m0047-5p	TPH2	miR-4301-z	PTPRD
chi-miR-206	TPH2	novel-m0001-3p	CHAC1
miR-133-x	TPH2	chi-miR-665	GAB2
novel-m0010-5p	FOSB	miR-133-x	GAB2
novel-m0011-3p	FOSB	novel-m0001-3p	GAB2
novel-m0047-5p	FOSB	novel-m0047-5p	ANKRD44
chi-miR-206	FOSB	miR-4301-z	ANKRD44
miR-133-x	FOSB	novel-m0047-5p	GABRG1
novel-m0001-3p	FOSB	chi-miR-1185-3p	UNC45B
miR-1247-x	NCAPG2	miR-133-x	UNC45B
miR-543-y	PLEKHA1	chi-miR-206	RCAN2
miR-4301-z	PLEKHA1	chi-miR-1185-3p	TTN
miR-665-x	DES	miR-133-x	TTN
novel-m0019-3p	DES	novel-m0001-3p	TTN
miR-133-x	DES	chi-miR-1185-3p	UHRF1
miR-4301-z	DES	chi-miR-1185-3p	IGF1
miR-206-x	DES	miR-155-z	IGF1
miR-155-z	PPP1R3A	chi-miR-206	IGF1
chi-miR-665	CAPN5	miR-133-x	DUSP26
chi-miR-206	CAPN5	miR-4301-z	DUSP26
miR-133-x	CAPN5	novel-m0001-3p	CDC42BPG
miR-1247-x	CACNG1	chi-miR-665	LEP
miR-6936-y	CACNG1	miR-665-x	LEP
chi-miR-206	SPOCK2	miR-4301-z	LEP
miR-1247-x	SPOCK2	novel-m0001-3p	LEP
novel-m0001-3p	SPOCK2	miR-665-x	MYL2
miR-665-x	PRAG1	miR-155-z	SEC14L5
chi-miR-206	PRAG1	novel-m0047-5p	SEC14L5
miR-543-y	MYOM2	miR-133-x	SEC14L5
miR-4301-z	MYOM2	miR-4301-z	SEC14L5
miR-206-x	MYOM2	miR-206-x	SEC14L5
novel-m0001-3p	MYOM2	novel-m0001-3p	SEC14L5
miR-155-z	TNFSF18	miR-665-x	PPFIBP2
novel-m0047-5p	TNFSF18	chi-miR-206	PPFIBP2
chi-miR-487a-3p	MACROD2	miR-133-x	PPFIBP2
novel-m0047-5p	MACROD2	miR-4301-z	PPFIBP2
miR-1247-x	MACROD2	miR-665-x	PIK3R5
miR-4301-z	MACROD2	novel-m0047-5p	PIK3R5
novel-m0001-3p	MACROD2	miR-4301-z	PIK3R5
chi-miR-665	MACROD2	novel-m0001-3p	PIK3R5
chi-miR-206	MACROD2	chi-miR-487a-3p	PKIA
miR-206-x	CDH17	miR-665-x	PKIA
miR-665-x	FAM78A	novel-m0047-5p	PKIA
novel-m0047-5p	FAM78A	miR-4301-z	PKIA
novel-m0169-5p	FAM78A	novel-m0001-3p	PKIA
miR-1247-x	FAM78A	novel-m0019-3p	CPT1B
novel-m0001-3p	FAM78A	novel-m0047-5p	CPT1B
novel-m0047-5p	MYOZ2	miR-4301-z	CPT1B
miR-206-x	MYOZ2	novel-m0001-3p	CPT1B
miR-155-z	VPS33B	miR-665-x	LMOD2
miR-1247-x	VPS33B	miR-4301-z	LMOD2
miR-4301-z	VPS33B	miR-206-x	LMOD2
chi-miR-206	SLC6A12	novel-m0001-3p	ID3
miR-133-x	SLC6A12	miR-133-x	SARS2
miR-206-x	SLC6A12	miR-4301-z	SARS2
novel-m0001-3p	SLC6A12	chi-miR-1185-3p	FGF5
miR-206-x	RAD51AP1	miR-758-x	FGF5
chi-miR-487a-3p	ASB5	novel-m0047-5p	FGF5
chi-miR-665	ASB5	novel-m0169-5p	FGF5
miR-1247-x	SNAI1	miR-4301-z	FGF5
novel-m0001-3p	SNAI1	miR-758-x	PALMD
novel-m0019-3p	CASQ2	miR-1247-x	PALMD
novel-m0169-5p	MYL4	chi-miR-487a-3p	NCKAP5
chi-miR-1185-3p	ASPN	miR-4301-z	NCKAP5
miR-1247-x	ASPN	miR-4301-z	C4orf54
miR-133-x	HSPB8	miR-543-y	STYXL2
novel-m0019-3p	MEF2C	chi-miR-1185-3p	OLFML2B
miR-206-x	MEF2C	chi-miR-665	OLFML2B
miR-543-y	EGLN3	novel-m0047-5p	OLFML2B
miR-155-z	EGLN3	novel-m0169-5p	OLFML2B
		miR-133-x	OLFML2B
